# Supplementary material for: Multi-Omics Analyses Reveal the Mechanisms of Early Stage Kidney Toxicity by Diquat
Source: Toxics. 2023 Feb 16;11(2):184. doi: 10.3390/toxics11020184 (PMC9966843; doi:10.3390/toxics11020184)
Supplement: Supplementary file 1 [file toxics-11-00184-s001.zip › Table S1.xlsx]

## Sheet: Sheet1
gene_id	gene_name	chr	Start	End	Treated1_basemean	Treated2_basemean	Treated3_basemean	Control1_basemean	Control2_basemean	Control3_basemean	log2FoldChange	pvalue	padj	level	Treated1_FPKM	Treated2_FPKM	Treated3_FPKM	Control1_FPKM	Control2_FPKM	Control3_FPKM	Treated_FPKM	Control_FPKM
ENSMUSG00000048911	Rnf24	chr2	131298064	131352892	279.262	346.433	250.697	2041.04	2989.26	2751.04	-3.14916	1.79e-28	9.76e-25	down	3.54677	4.48293	3.32311	29.718	41.3505	40.7726	3.78427	37.2804
ENSMUSG00000030268	Bcat1	chr6	144993835	145076184	160.318	159.686	174.475	2672.25	961.148	1529.17	-3.38354	9.54e-21	1.73e-17	down	4.91867	4.9907	5.59506	93.9631	32.1186	54.7536	5.16814	60.2784
ENSMUSG00000034593	Myo5a	chr9	75071015	75223688	516.042	403.894	330.49	2517.64	1914.32	2194.95	-2.40491	1.71e-18	2e-15	down	9.29139	7.40705	6.20913	51.9524	37.5356	46.1124	7.63586	45.2001
ENSMUSG00000023120	Ldc1	chr4	130209109	130222401	126.233	187.825	193.305	1063.14	861.344	891.808	-2.47313	2.79e-18	3.04e-15	down	4.87074	7.3869	7.80435	47.0363	36.2127	40.174	6.68733	41.141
ENSMUSG00000063730	Hsd3b2	chr3	98709255	98724543	473.63	421.589	222.001	1994.82	2706.8	2578.84	-2.70259	1.18e-17	1.13e-14	down	11.0027	9.97631	5.37133	53.1165	68.476	69.8971	8.78345	63.8299
ENSMUSG00000039463	Slc9a8	chr2	167421712	167477000	860.519	852.664	1049.6	4609.41	3611.06	4138.91	-2.16157	3.73e-17	3.21e-14	down	17.7112	17.8773	22.5742	108.746	80.9483	99.4078	19.3876	96.3675
ENSMUSG00000024795	Kif20b	chr19	34922361	34975745	92.9425	51.1538	17.2335	752.931	668.714	833.701	-3.79755	4.38e-17	3.58e-14	down	2.39364	1.33958	0.441743	22.1938	18.7286	25.0143	1.39165	21.9789
ENSMUSG00000028339	Col15a1	chr4	47208161	47313167	23.8658	67.7237	45.5616	889.721	298.421	492.503	-3.61187	7.48e-15	3.7e-12	down	0.625546	1.81719	1.25096	26.8013	8.54707	15.1167	1.23123	16.8217
ENSMUSG00000041052	Slc7a13	chr4	19818725	19842218	2519.38	2418	800.285	13647.9	16228.8	14748.8	-2.95908	1.05e-14	5.03e-12	down	60.1883	58.8458	19.9509	373.731	422.25	411.15	46.3283	402.377
ENSMUSG00000030283	St8sia1	chr6	142821545	142964452	835.646	813.992	516.549	3053.74	3188.87	2757.76	-2.05406	5.72e-14	2.52e-11	down	10.734	10.6512	6.92501	44.961	44.6103	41.3361	9.43674	43.6358
ENSMUSG00000021508	Cxcl14	chr13	56288643	56296551	64.1206	77.1715	44.6726	722.427	244.524	649.596	-3.1161	1.24e-13	5.06e-11	down	1.99136	2.44312	1.43627	25.7046	8.27062	23.5334	1.95691	19.1696
ENSMUSG00000058258	Idi1	chr13	8885501	8892451	118.933	124.17	97.6318	642.679	459.117	432.502	-2.16864	6.03e-13	2.05e-10	down	5.19065	5.52109	4.44042	32.1374	21.8221	22.033	5.05072	25.3308
ENSMUSG00000001467	Cyp51	chr5	4081145	4104746	1600.94	949.747	878.218	4337.68	4864.65	4914.3	-2.04119	1.29e-12	4.11e-10	down	55.218	33.3661	31.6286	171.487	182.73	197.778	40.0709	183.998
ENSMUSG00000043719	Col6a6	chr9	105687809	105828160	1.06113	2.11006	7.18521	67.7571	55.8917	57.3507	-4.10927	2.01e-12	6.32e-10	down	0.00800173	0.0164501	0.0613402	0.600119	0.470963	0.518224	0.0285974	0.529769
ENSMUSG00000042834	Nrep	chr18	33437019	33464029	46.5003	45.8708	18.2962	327.383	195.621	302.51	-2.89002	3.7e-12	1.14e-09	down	1.36027	1.36716	0.540694	10.9623	6.22707	10.3145	1.08938	9.16795
ENSMUSG00000078922	Tgtp1	chr11	48985327	48994172	3.08632	1.05979	1.33678	41.1212	40.9214	38.5114	-4.36279	4.16e-12	1.23e-09	down	0.120226	0.0411938	0.051202	1.82619	1.72693	1.7432	0.070874	1.76544
ENSMUSG00000044338	Aplnr	chr2	85136225	85139923	13.4462	14.5991	11.5122	212.971	88.8255	101.737	-3.33789	1.41e-11	4.05e-09	down	0.342818	0.379492	0.30323	6.20867	2.46675	3.03337	0.341847	3.90293
ENSMUSG00000027004	Frzb	chr2	80411970	80447625	142.703	130.448	105.261	542.332	441.151	456.586	-1.92577	2.01e-11	5.65e-09	down	3.6684	3.41557	2.81894	15.9745	12.3491	13.6957	3.30097	14.0064
ENSMUSG00000028989	Angptl7	chr4	148495183	148500460	43.4069	19.9177	45.2247	196.076	215.586	227.085	-2.55567	5.44e-11	1.41e-08	down	1.03003	0.478971	1.12801	5.33167	5.56762	6.28211	0.879005	5.72713
ENSMUSG00000068877	Selenbp2	chr3	94693556	94704413	98.2596	107.476	92.4637	296.083	582.884	440.354	-2.14326	6.56e-11	1.65e-08	down	5.32357	5.93295	5.22651	18.4069	34.3959	27.842	5.49435	26.8816
ENSMUSG00000022244	Amacr	chr15	10981756	10996626	2145.04	2050.73	2041.53	6702.87	6213.06	5682.67	-1.57613	8.68e-11	2.08e-08	down	68.3573	66.5723	67.9657	244.843	215.64	211.322	67.6318	223.935
ENSMUSG00000020053	Igf1	chr10	87858265	87937042	51.7074	60.4809	35.7952	387.555	211.591	230.303	-2.4817	1.21e-10	2.81e-08	down	1.34673	1.6058	0.963558	11.5578	6.0015	7.00359	1.30536	8.18763
ENSMUSG00000024644	Cndp2	chr18	84667465	84685702	7757.94	6590.51	7504.34	20235.1	22576.6	20699.7	-1.53919	2.6e-10	5.51e-08	down	326.315	282.388	329.763	975.617	1034.25	1015.99	312.822	1008.62
ENSMUSG00000074575	Kcng1	chr2	168260117	168281736	22.7038	9.45583	16.4514	137.244	99.8069	98.4122	-2.7782	3.9e-10	8.06e-08	down	0.503804	0.211854	0.380358	3.47845	2.40688	2.54563	0.365339	2.81032
ENSMUSG00000024313	Mep1b	chr18	21061923	21100199	1120	818.194	434.573	3051.98	3266.72	3185.36	-2.00128	5.22e-10	1.05e-07	down	51.3813	38.2338	20.7912	160.479	163.206	170.508	36.8021	164.731
ENSMUSG00000021613	Hapln1	chr13	89539796	89611652	1.02645	0.00378337	0.0199213	25.0362	16.9666	13.5528	-5.24788	9.59e-09	1.44e-06	down	0.0171196	0	0	0.471321	0.305884	0.264772	0.00570652	0.347326
ENSMUSG00000046999	1110032F04Rik	chr3	68869586	68872163	3.0927	1.06476	2.52129	47.4048	21.9547	30.7762	-3.84252	1.07e-08	1.56e-06	down	0.0615587	0.0210922	0.0524334	1.07141	0.474466	0.714051	0.0450281	0.753311
ENSMUSG00000050097	Ces2b	chr8	104831572	104840093	84.789	78.2679	64.7442	408.075	252.513	237.98	-1.97725	1.22e-08	1.75e-06	down	1.62524	1.52798	1.29147	8.95645	5.27033	5.32606	1.48156	6.51761
ENSMUSG00000019787	Trdn	chr10	33080554	33476709	7.16749	0.0227955	0.122143	33.1357	76.8573	47.0339	-4.30963	1.42e-08	2e-06	down	0.203013	0	0	1.07379	2.3471	1.54187	0.0676711	1.65425
ENSMUSG00000027199	Gatm	chr2	122594467	122611303	3330.29	4070.04	1920.69	12876.5	9936.91	8615.21	-1.75336	1.41e-08	2e-06	down	138.26	172.131	83.2765	612.751	449.304	417.373	131.223	493.142
ENSMUSG00000074435	Smcp	chr3	92583867	92588997	23.7833	27.1007	16.7314	86.3093	113.781	138.984	-2.31646	2.23e-08	2.98e-06	down	1.51518	1.76061	1.09418	6.3166	7.89323	10.3159	1.45666	8.17526
ENSMUSG00000087303	Lipo2	chr19	33719670	33751359	2.06806	3.10933	0.0910432	23.9019	33.937	23.0296	-3.79789	2.86e-08	3.74e-06	down	0.0657545	0.101384	0	0.873936	1.17487	0.85806	0.0557129	0.968954
ENSMUSG00000060586	H2-Eb1	chr17	34305867	34316674	285.49	472.645	250.874	1380.18	807.445	1165.2	-1.73157	2.97e-08	3.85e-06	down	13.273	22.393	12.1656	73.5496	40.8904	63.2202	15.9438	59.2201
ENSMUSG00000036594	H2-Aa	chr17	34282744	34287823	354.765	538.382	230.828	1668.02	984.106	1316.79	-1.81911	3.33e-08	4.25e-06	down	12.4277	19.2178	8.42519	66.9716	37.5483	53.8308	13.3569	52.7836
ENSMUSG00000033653	Vps8	chr16	21423118	21644680	385.778	394.483	363.115	1005.65	1053.98	886.624	-1.36503	3.39e-08	4.29e-06	down	8.65417	9.01494	8.50762	25.859	25.751	23.2121	8.72558	24.9407
ENSMUSG00000011179	Odc1	chr12	17544794	17551505	4005.74	5564.6	7339.41	24373.7	14862.4	14797.5	-1.67604	4.33e-08	5.36e-06	down	183.913	260.262	352.07	1282.73	743.198	792.806	265.415	939.579
ENSMUSG00000026193	Fn1	chr1	71585520	71653200	118.953	152.314	104	947.186	289.438	479.616	-2.19194	4.66e-08	5.67e-06	down	1.48885	1.94294	1.35637	13.5813	3.94608	7.00809	1.59605	8.17849
ENSMUSG00000028864	Hgf	chr5	16553495	16620152	0.00582518	2.06182	0.0389347	46.791	14.9678	16.9111	-4.94465	5.7e-08	6.84e-06	down	0	0.0406396	0	1.01341	0.311653	0.382167	0.0135465	0.569077
ENSMUSG00000049625	Tifab	chr13	56173704	56178885	9.32069	10.4387	11.3346	71.2024	43.9126	71.2151	-2.57324	5.93e-08	7.02e-06	down	0.15692	0.179222	0.200488	1.37385	0.806311	1.39885	0.178876	1.19301
ENSMUSG00000048126	Col6a3	chr1	90765923	90843971	69.3279	101.175	76.0253	474.979	209.593	298.052	-1.99337	8.45e-08	9.79e-06	down	0.75154	1.11842	0.859882	5.89948	2.47578	3.77325	0.909946	4.0495
ENSMUSG00000028571	Cyp2j13	chr4	96027534	96077546	2236.04	2460.79	1265.47	5534.37	5821.82	5818.99	-1.5261	9.17e-08	1.05e-05	down	55.1972	61.8814	32.6191	156.599	156.519	167.617	49.8992	160.245
ENSMUSG00000058914	C1qtnf3	chr15	10952332	10980150	1415.77	793.198	583.72	3215.68	3043.15	2803.18	-1.69767	9.21e-08	1.05e-05	down	32.7245	18.674	14.0793	85.1904	76.6023	75.6035	21.8259	79.132
ENSMUSG00000030218	Mgp	chr6	136872435	136875823	236.848	334.886	139.781	1264.71	586.868	865.254	-1.93159	1.12e-07	1.25e-05	down	18.1892	26.2082	11.163	111.299	49.0873	77.5456	18.5201	79.3105
ENSMUSG00000031441	Atp11a	chr8	12757014	12868728	12583.8	10742.1	16059.5	34948	32854.9	32644.4	-1.35073	1.14e-07	1.27e-05	down	231.687	201.472	308.909	737.556	658.82	701.353	247.356	699.243
ENSMUSG00000015568	Lpl	chr8	68880491	68907448	10297	7605.92	4485.84	28820.1	22414.9	19709.2	-1.66385	1.33e-07	1.46e-05	down	198.817	149.6	90.4728	637.847	471.362	444.069	146.297	517.759
ENSMUSG00000035539	Ccdc180	chr4	45890303	45950774	1.39e-17	1.39e-17	1.39e-17	16.4287	10.9781	9.30594	-6.64136	1.41e-07	1.53e-05	down	0	0	0	0.303686	0.194649	0.179018	0	0.225784
ENSMUSG00000029581	Fscn1	chr5	142960343	142973185	42.4401	57.3794	56.8154	282.997	138.73	205.59	-2.00077	1.72e-07	1.84e-05	down	1.99712	2.75384	2.80055	15.2603	7.11624	11.3003	2.51717	11.2256
ENSMUSG00000031445	Proz	chr8	13060914	13076026	72.3686	69.8954	43.4315	191.734	280.464	202.089	-1.85526	1.92e-07	2.03e-05	down	1.72231	1.6945	1.06881	5.23223	7.26664	5.61285	1.49521	6.03724
ENSMUSG00000026587	Astn1	chr1	158362273	158691781	3.10339	4.15595	1.41557	33.4135	45.9156	18.5701	-3.42802	1.98e-07	2.09e-05	down	0.0610613	0.0836873	0.0260049	0.753592	0.98405	0.432839	0.0569178	0.723494
ENSMUSG00000045662	Henmt1	chr3	108940059	108960774	0.00854765	2.07121	1.27141	17.0472	22.9571	18.8141	-4.00305	2.07e-07	2.14e-05	down	0	0.079555	0.0494416	0.734749	0.93546	0.822932	0.0429989	0.831047
ENSMUSG00000034488	Edil3	chr13	88821472	89323223	1.39e-17	1.39e-17	1.39e-17	16.4448	9.97971	9.31603	-6.60335	2.18e-07	2.22e-05	down	0	0	0	0.314704	0.183373	0.185513	0	0.227863
ENSMUSG00000079103	Tgm7	chr2	121093565	121116396	7.21061	3.15785	3.89456	42.0932	32.9359	31.611	-2.86735	2.48e-07	2.48e-05	down	0.172955	0.0761922	0.0947035	1.14936	0.856965	0.88368	0.114617	0.963336
ENSMUSG00000022371	Col14a1	chr15	55307750	55520803	84.8042	136.535	22.383	1106.63	304.409	469.257	-2.94516	2.53e-07	2.52e-05	down	0.839024	1.3778	0.222239	12.5405	3.28001	5.42001	0.813021	7.08016
ENSMUSG00000079363	Gbp4	chr5	105115767	105139586	12.3955	15.5925	2.96132	138.46	54.8907	62.3178	-3.02143	3.1e-07	3.07e-05	down	0.264057	0.339283	0.0562285	3.36333	1.27202	1.55274	0.219856	2.06269
ENSMUSG00000021720	Rnf180	chr13	105130001	105294815	10.3374	10.4285	7.73879	57.4139	35.9275	71.338	-2.51363	4.08e-07	3.9e-05	down	0.210839	0.216723	0.161626	1.34107	0.797751	1.69156	0.196396	1.27679
ENSMUSG00000053626	Tll1	chr8	64014931	64206271	0.0110686	4.12022	0.0744546	42.3609	14.9677	23.0301	-4.09071	4.06e-07	3.9e-05	down	0	0.0799644	0	0.904701	0.306611	0.50758	0.0266548	0.572964
ENSMUSG00000042410	Agps	chr2	75832177	75931350	3165.79	2333.55	1761.15	7018.11	6660.21	5524.13	-1.40295	4.71e-07	4.39e-05	down	82.1956	61.7179	47.7567	208.86	188.33	167.367	63.8901	188.186
ENSMUSG00000028270	Gbp2	chr3	142620602	142638008	36.1927	47.9227	18.2486	222.206	114.776	143.831	-2.22434	5.51e-07	5e-05	down	1.0988	1.48444	0.561551	7.71929	3.79458	5.09823	1.04827	5.53737
ENSMUSG00000000402	Egfl6	chrX	166523007	166585720	126.105	82.476	67.448	322.933	228.557	405.486	-1.79102	5.86e-07	5.29e-05	down	2.38674	1.58864	1.32474	7.00184	4.70863	8.94467	1.76671	6.88505
ENSMUSG00000042672	Dcst1	chr3	89350219	89365253	53.7642	38.6619	53.0154	159.297	157.697	169.664	-1.74134	6.37e-07	5.68e-05	down	2.09822	1.53463	2.16525	7.12505	6.7007	7.72275	1.9327	7.18283
ENSMUSG00000047719	Ubiad1	chr4	148434495	148444771	506.821	541.669	739.529	1718.45	1221.65	1535.3	-1.3242	6.49e-07	5.76e-05	down	14.5296	15.819	22.1627	56.4695	38.1463	51.3633	17.5037	48.6597
ENSMUSG00000024575	Pde6a	chr18	61220315	61289924	127.053	44.9635	42.3113	366.772	309.405	261.147	-2.12507	6.77e-07	5.96e-05	down	1.89919	0.682475	0.65101	6.27385	5.03083	4.55221	1.07756	5.28563
ENSMUSG00000075224	Lrrc55	chr2	85162334	85197197	1.39e-17	1.39e-17	1.39e-17	22.6426	7.98226	8.39724	-6.7267	7.3e-07	6.37e-05	down	0	0	0	0.466496	0.158911	0.182687	0	0.269364
ENSMUSG00000013611	Snx31	chr15	36504062	36555573	139.6	102.322	128.968	335.765	357.314	320.362	-1.4496	8.42e-07	7.21e-05	down	4.91495	3.66747	4.74456	13.5487	13.6988	13.1618	4.44233	13.4698
ENSMUSG00000016494	Cd34	chr1	194938819	194961279	116.867	128.333	93.88	472.302	250.515	331.495	-1.63497	8.41e-07	7.21e-05	down	2.72578	3.04981	2.28063	12.618	6.36357	9.02365	2.68541	9.33507
ENSMUSG00000021186	Fbln5	chr12	101746565	101819055	381.624	501.859	170.284	2750.35	775.504	1374.05	-2.21653	8.64e-07	7.31e-05	down	5.86007	7.85193	2.71889	48.3958	12.9692	24.6229	5.47696	28.6626
ENSMUSG00000090817	Gm4450	chr3	98445675	98457126	191.341	246.218	137.069	366.243	873.327	681.158	-1.73925	8.62e-07	7.31e-05	down	7.98238	10.4671	5.9538	17.532	39.6811	33.1579	8.13444	30.1236
ENSMUSG00000021880	Rnase6	chr14	51123908	51132187	2.08618	5.18769	2.61735	33.5326	17.9625	31.7818	-3.02608	1.14e-06	9.35e-05	down	0.0969743	0.249202	0.123899	1.79522	0.917304	1.73415	0.156692	1.48222
ENSMUSG00000022679	Mpv17l	chr16	13903161	13949619	5286.03	4165.11	3359.83	12029.2	9751.27	9353.79	-1.28103	1.38e-06	0.00011042	down	152.837	122.676	101.476	398.666	307.067	315.591	125.663	340.441
ENSMUSG00000002076	Hsf2bp	chr17	31944769	32036349	76.5516	76.2067	94.6567	233.813	265.491	220.956	-1.54153	1.53e-06	0.000120785	down	2.23179	2.26308	2.88997	7.81647	8.43175	7.52142	2.46161	7.92321
ENSMUSG00000032473	Cldn18	chr9	99689461	99717267	2.07315	4.13966	0.106969	26.6158	28.946	16.0779	-3.38063	1.55e-06	0.000121721	down	0.0516596	0.106203	0	0.760168	0.787288	0.474388	0.0526208	0.673948
ENSMUSG00000001506	Col1a1	chr11	94936224	94953042	161.35	205.525	123.096	1246.25	275.464	600.425	-2.11376	2.1e-06	0.000162029	down	4.63353	6.01462	3.68103	40.9995	8.6161	20.1263	4.77639	23.2473
ENSMUSG00000026043	Col3a1	chr1	45311538	45349706	129.245	159.549	36.2894	1438.34	268.477	506.045	-2.76559	2.39e-06	0.000180787	down	3.65732	4.60149	1.0467	46.6092	8.27217	16.7147	3.10184	23.8653
ENSMUSG00000030247	Kcnj8	chr6	142564837	142571614	62.0268	64.6561	32.1454	228.048	145.717	185.038	-1.80963	2.5e-06	0.0001874	down	1.31755	1.39946	0.701398	5.54527	3.36963	4.58487	1.13947	4.49992
ENSMUSG00000027514	Zbp1	chr2	173206612	173218923	5.1639	7.2588	0.19014	41.2471	23.9512	37.7536	-2.95449	2.58e-06	0.000192341	down	0.130423	0.187688	0	1.18864	0.657974	1.10942	0.106037	0.985344
ENSMUSG00000064127	Med14	chrX	12675369	12762073	919.389	787.908	433.227	1789.37	1908.33	1834.27	-1.36904	2.8e-06	0.000207814	down	12.3692	10.7979	6.0796	27.5933	27.9603	28.7948	9.74891	28.1161
ENSMUSG00000042097	Zfp239	chr6	117862100	117873291	22.742	18.804	20.277	103.004	61.8784	79.6454	-1.97853	2.91e-06	0.000213903	down	0.810437	0.681591	0.753055	4.19667	2.40051	3.3116	0.748361	3.30293
ENSMUSG00000038497	Tmco3	chr8	13288190	13322924	788.118	814.035	894.142	1785.96	1817.51	1818	-1.11897	3.03e-06	0.00022161	down	23.3407	24.5589	27.6687	60.6305	58.6251	62.8294	25.1894	60.695
ENSMUSG00000073421	H2-Ab1	chr17	34257689	34269419	363.087	692.862	474.461	1553.13	983.108	1519.11	-1.40573	3.07e-06	0.00022161	down	22.8105	44.3557	31.1364	111.854	67.2787	111.377	32.7675	96.8364
ENSMUSG00000021670	Hmgcr	chr13	96648967	96670936	390.967	372.608	496.787	962.806	907.256	980.13	-1.17779	3.32e-06	0.000236614	down	14.3546	13.9355	19.0679	40.5222	36.2809	41.9938	15.786	39.599
ENSMUSG00000021319	Sfrp4	chr13	19623104	19632994	1.03813	2.07109	0.0570798	51.1588	5.98327	23.9006	-4.48008	3.35e-06	0.00023761	down	0.0263181	0.0541053	0	1.47412	0.165967	0.712314	0.0268078	0.784135
ENSMUSG00000069662	Marcks	chr10	37133375	37138920	138.611	182.582	134.28	738.896	285.447	426.537	-1.67066	3.42e-06	0.00024157	down	1.75112	2.35073	1.76981	10.6941	3.92818	6.29069	1.95722	6.97099
ENSMUSG00000029417	Cxcl9	chr5	92321347	92328079	5.154	2.11415	3.80643	47.4583	14.9669	32.5609	-3.06198	3.7e-06	0.00025782	down	0.162268	0.0667188	0.124393	1.69454	0.511646	1.19208	0.117793	1.13276
ENSMUSG00000030745	Il21r	chr7	125603429	125633570	0.00582518	2.06182	0.0389347	12.8472	11.9765	12.8496	-3.88895	3.75e-06	0.00025958	down	0	0.0504414	0	0.349398	0.309456	0.355756	0.0168138	0.338203
ENSMUSG00000042116	Vwa1	chr4	155768149	155774698	623.686	648.118	861.008	1774.95	1450.21	1574.66	-1.17066	3.98e-06	0.000272967	down	8.80441	9.32028	12.704	28.721	22.2979	25.941	10.2762	25.6533
ENSMUSG00000042425	Frmpd3	chrX	140342263	140435467	9.32044	11.4692	10.153	70.5264	49.9037	34.0162	-2.30674	4.25e-06	0.000288823	down	0.127162	0.159758	0.144416	1.09991	0.742506	0.546303	0.143779	0.796239
ENSMUSG00000025017	Pik3ap1	chr19	41272377	41385102	5.18563	9.34767	3.99072	45.5433	23.9507	42.9289	-2.57235	4.51e-06	0.000305604	down	0.0737377	0.136432	0.0565264	0.742031	0.372002	0.712768	0.0888988	0.608934
ENSMUSG00000045871	Slitrk6	chr14	110748580	110755149	28.8791	23.9518	0.472798	132.712	155.702	132.736	-2.96289	4.55e-06	0.000306637	down	0.349336	0.294963	0	1.83588	2.04562	1.86929	0.214766	1.91693
ENSMUSG00000024610	Cd74	chr18	60803848	60812652	765.384	1267.88	646.818	3176.52	1734.66	2421.13	-1.45168	4.85e-06	0.000323317	down	36.791	62.0927	32.4594	175.015	90.8184	135.813	43.781	133.882
ENSMUSG00000028031	Dkk2	chr3	132085292	132180304	206.806	212.832	89.2526	524.278	448.138	508.921	-1.53887	5.24e-06	0.000346178	down	2.85557	2.99397	1.27694	8.29547	6.73789	8.198	2.3755	7.74379
ENSMUSG00000037944	Ccr7	chr11	99144196	99155077	1.39e-17	1.39e-17	1.39e-17	5.85493	13.976	7.63812	-6.22471	5.61e-06	0.000364672	down	0	0	0	0.177725	0.393521	0.232662	0	0.267969
ENSMUSG00000043496	Tril	chr6	53815468	53820830	64.1096	70.9195	40.9028	300.238	146.715	168.61	-1.80324	5.73e-06	0.00037109	down	0.611554	0.689457	0.403277	3.27746	1.52397	1.87831	0.568096	2.22658
ENSMUSG00000033715	Akr1c14	chr13	4049011	4090688	1666.08	1317.01	418.347	3688.41	4249.84	3731.91	-1.77825	5.99e-06	0.000382318	down	41.1895	33.1669	10.7799	104.518	114.422	107.656	28.3788	108.865
ENSMUSG00000059049	Frem1	chr4	82897920	83052339	12.4107	15.6158	7.86801	111.762	26.9423	87.5079	-2.64131	5.99e-06	0.000382318	down	0.131891	0.169465	0.0842552	1.35645	0.311899	1.08366	0.128537	0.917339
ENSMUSG00000028369	Svep1	chr4	58042442	58206859	66.2071	91.7658	53.4855	430.614	158.69	205.409	-1.90762	6.68e-06	0.000421098	down	0.656626	0.928059	0.550551	4.88955	1.71455	2.38017	0.711745	2.99476
ENSMUSG00000035031	C8a	chr4	104815679	104876398	250.228	192.033	139.593	511.421	447.14	499.494	-1.32334	6.87e-06	0.000427969	down	5.17239	4.04249	3.00385	12.1137	10.064	12.0449	4.07291	11.4075
ENSMUSG00000042379	Esm1	chr13	113209659	113218098	46.5268	70.8082	8.38674	370.507	165.678	211.469	-2.56638	6.87e-06	0.000427969	down	1.13518	1.76326	0.193381	10.3458	4.40124	6.02294	1.03061	6.92332
ENSMUSG00000021624	Cd180	chr13	102693558	102739629	9.2419	3.15267	0.190034	71.6176	29.9395	27.1539	-3.28405	6.95e-06	0.000431614	down	0.382406	0.131026	0	3.34801	1.33973	1.31429	0.171144	2.00068
ENSMUSG00000019768	Esr1	chr10	4611593	5005614	203.722	200.347	134.489	449.713	384.26	492.722	-1.29881	8.34e-06	0.000507821	down	3.87405	3.8811	2.66327	9.80132	7.95745	10.9301	3.47281	9.56297
ENSMUSG00000026355	Mcm6	chr1	128331590	128359664	129.308	165.902	141.729	330.567	326.372	409.654	-1.28691	9.33e-06	0.00055782	down	3.17753	4.15462	3.63754	9.31522	8.73658	11.7453	3.65656	9.93238
ENSMUSG00000033355	Rtp4	chr16	23520291	23614222	12.4483	19.8095	20.1066	116.075	51.8968	62.3811	-2.13198	1.03e-05	0.000607603	down	0.519896	0.846143	0.885657	5.55259	2.36785	3.05715	0.750565	3.6592
ENSMUSG00000020427	Igfbp3	chr11	7206086	7213923	1163.53	1562.18	585.119	6299.15	2317.54	2873.27	-1.79488	1.15e-05	0.000668204	down	28.8193	39.4192	15.1211	178.823	62.5184	83.0525	27.7865	108.131
ENSMUSG00000021423	Ly86	chr13	37345208	37419036	15.4892	11.4941	10.2796	62.7031	40.9193	48.7915	-2.01978	1.24e-05	0.000716319	down	0.415658	0.313323	0.283234	1.92041	1.19411	1.52679	0.337405	1.5471
ENSMUSG00000020601	Trib2	chr12	15791727	15816922	643.275	530.178	499.816	1468.3	1583.96	869.284	-1.22823	1.43e-05	0.000809193	down	19.9657	16.7615	16.1995	52.2314	53.5409	31.4933	17.6422	45.7552
ENSMUSG00000070530	Wfdc16	chr2	164634707	164638796	21.6548	4.26022	16.3213	68.5317	74.8573	58.1413	-2.24581	1.46e-05	0.000820646	down	0.99542	0.194895	0.7873	3.60001	3.73648	3.11569	0.659205	3.48406
ENSMUSG00000001870	Ltbp1	chr17	75005568	75392512	89.961	100.13	52.3726	484.551	144.716	281.79	-1.90744	1.48e-05	0.000830828	down	1.40313	1.59149	0.844834	8.65072	2.45788	5.12899	1.27982	5.41253
ENSMUSG00000031004	Mki67	chr7	135689784	135716361	27.8593	19.823	8.0941	155.609	66.8682	63.122	-2.34451	1.54e-05	0.000855695	down	0.268576	0.194272	0.0762543	1.70926	0.700474	0.71153	0.179701	1.04042
ENSMUSG00000078945	Naip2	chr13	100144063	100202092	7.25086	11.4355	5.28127	48.1485	27.9437	38.5463	-2.23554	1.63e-05	0.00090427	down	0.0799949	0.129215	0.0584029	0.607545	0.336308	0.49709	0.0892041	0.480314
ENSMUSG00000031253	Srpx2	chrX	133908426	133932446	12.413	19.7424	4.24535	157.346	23.9473	102.868	-2.94863	1.72e-05	0.000944686	down	0.247097	0.402157	0.0789257	3.57738	0.519413	2.38851	0.242727	2.16177
ENSMUSG00000071984	Fndc1	chr17	7738569	7827302	4.14726	7.26698	2.71777	41.3861	16.9639	29.984	-2.60556	1.82e-05	0.000981666	down	0.0605603	0.108938	0.0386873	0.689916	0.270515	0.512218	0.0693953	0.490883
ENSMUSG00000105504	Gbp5	chr3	142493978	142522344	11.3558	12.4811	2.9157	63.6297	29.9388	50.5741	-2.40218	1.88e-05	0.00100068	down	0.188254	0.2111	0.0437313	1.20229	0.53962	0.976029	0.147695	0.905981
ENSMUSG00000022033	Pbk	chr14	65805837	65817822	0.00299141	1.03356	0.0199257	15.6513	6.98483	7.59983	-4.37936	1.89e-05	0.00100424	down	0	0.063081	0	1.04868	0.451499	0.533882	0.021027	0.67802
ENSMUSG00000074151	Nlrc5	chr8	94434356	94527272	14.4619	8.39256	13.8258	75.7157	38.9225	44.4167	-2.10859	1.93e-05	0.00101519	down	0.2664	0.156477	0.267429	1.5897	0.779984	0.956463	0.230102	1.10872
ENSMUSG00000040488	Ltbp4	chr7	27305136	27337692	437.503	513.43	418.829	1073.39	787.485	1067.58	-1.09597	2.05e-05	0.0010646	down	7.4963	8.96245	7.49454	21.0807	14.696	21.3444	7.98443	19.0403
ENSMUSG00000021298	Gpr132	chr12	112850873	112868228	1.03819	1.04846	1.27139	13.6633	8.98026	20.7789	-3.57118	2.15e-05	0.00110777	down	0.0373057	0.0383468	0.0476634	0.566659	0.352884	0.865456	0.0411053	0.594999
ENSMUSG00000032698	Lmo2	chr2	103957986	103981878	56.8841	61.5539	49.512	248.799	117.77	157.542	-1.63959	2.18e-05	0.0011217	down	2.67907	2.95412	2.42715	13.4105	6.04113	8.66359	2.68678	9.37175
ENSMUSG00000005397	Nid1	chr13	13437551	13512269	215.131	310.878	125.878	1163.86	404.218	595.264	-1.72948	2.23e-05	0.00113377	down	3.13211	4.61258	1.90466	19.4133	6.40977	10.1162	3.21645	11.9797
ENSMUSG00000033350	Chst2	chr9	95399292	95406722	59.9578	50.1023	43.2351	198.992	117.771	143.005	-1.58158	2.24e-05	0.00113377	down	0.418691	0.356173	0.313585	1.58994	0.895287	1.16531	0.362816	1.21684
ENSMUSG00000002797	Ggct	chr6	54982580	54992950	341.214	240.04	146.089	705.942	647.756	520.735	-1.3639	2.35e-05	0.00118586	down	10.863	7.78248	4.83663	25.7507	22.454	19.3463	7.82737	22.517
ENSMUSG00000067149	Jchain	chr5	88519809	88527891	3.1124	7.24227	0.164557	55.083	10.9732	55.0927	-3.4485	2.37e-05	0.00118788	down	0.0850018	0.203873	0	1.72153	0.327578	1.75285	0.0962916	1.26732
ENSMUSG00000000317	Bcl6b	chr11	70224128	70229798	19.6913	30.2423	30.2227	171.868	75.851	72.5547	-1.99481	2.44e-05	0.00121285	down	0.685133	1.07491	1.10571	6.84664	2.88038	2.96277	0.955253	4.22993
ENSMUSG00000021336	Slc17a4	chr13	23895890	23915009	17.4654	1.1085	4.06812	52.2341	64.8777	40.9483	-2.77771	2.7e-05	0.00133303	down	0.316095	0.0191128	0.0712689	1.07678	1.27027	0.862718	0.135492	1.06992
ENSMUSG00000021886	Gpr65	chr12	98268635	98276644	3.09241	3.11722	0.10695	40.7484	12.9717	16.0869	-3.34909	2.7e-05	0.00133303	down	0.0767029	0.0788436	0	1.14081	0.34934	0.469573	0.0518489	0.653242
ENSMUSG00000090084	Srpx	chrX	10037977	10117709	1.05775	5.17964	2.58779	26.7265	15.9675	18.7871	-2.75116	2.75e-05	0.00134192	down	0.0352663	0.181253	0.0901156	1.03788	0.593054	0.749965	0.102212	0.793634
ENSMUSG00000026141	Col19a1	chr1	24261890	24587472	12.3285	2.13593	2.77857	29.0059	32.9362	41.2539	-2.54496	2.78e-05	0.00135292	down	0.145997	0.0250119	0.0310886	0.392706	0.421978	0.564497	0.0673657	0.459727
ENSMUSG00000057425	Ugt2b37	chr5	87240493	87254804	502.619	707.393	107.274	1300.05	2084	1947.45	-2.01637	2.81e-05	0.00136318	down	13.574	19.465	2.99751	40.2503	61.2938	61.3662	12.0122	54.3034
ENSMUSG00000050578	Mmp13	chr9	7272514	7283331	0.0110686	4.12022	0.0744546	32.9829	10.9758	13.5368	-3.61176	2.85e-05	0.00137668	down	0	0.0813705	0	0.713941	0.228802	0.306077	0.0271235	0.416273
ENSMUSG00000055022	Cntn1	chr15	92051165	92341967	0.00851383	3.09068	0.0570915	64.3072	5.98316	15.1321	-4.55657	2.85e-05	0.00137668	down	0	0.0329484	0	0.750614	0.0673789	0.185904	0.0109828	0.334632
ENSMUSG00000033676	Gabrb3	chr7	57419692	57828802	85.7929	86.5536	29.8159	368.789	164.68	213.189	-1.88118	2.89e-05	0.0013915	down	1.49545	1.53719	0.52946	7.35513	3.12459	4.33664	1.18737	4.93879
ENSMUSG00000025969	Nrp2	chr1	62703285	62818695	136.509	159.607	84.0023	592.397	221.569	363.178	-1.62907	2.96e-05	0.00142217	down	1.2313	1.46703	0.786585	6.11922	2.1765	3.8231	1.16164	4.03961
ENSMUSG00000006386	Tek	chr4	94739289	94874976	187.205	272.262	106.916	616.059	397.234	538.059	-1.45183	3.05e-05	0.00146185	down	2.78742	4.13161	1.65278	10.5119	6.44202	9.34852	2.85727	8.76747
ENSMUSG00000017652	Cd40	chr2	165055627	165072948	2.08993	5.19543	3.80661	21.3838	18.9623	25.7941	-2.54233	3.17e-05	0.0015142	down	0.0975105	0.25058	0.186876	1.15715	0.97362	1.41384	0.178322	1.18154
ENSMUSG00000040283	Btnl9	chr11	49165585	49187159	25.9196	54.204	45.4414	236.929	100.802	120.609	-1.86575	3.34e-05	0.00157134	down	0.735941	1.57348	1.35399	7.71327	3.12492	4.01218	1.22114	4.95013
ENSMUSG00000050645	Defb19	chr2	152576086	152580312	3.09821	3.1246	1.39132	17.1221	15.9687	18.0104	-2.67677	3.38e-05	0.00158343	down	0.402788	0.414029	0.17154	2.54924	2.25782	2.72542	0.329452	2.51083
ENSMUSG00000036083	Slc17a3	chr13	23839434	23860716	3817.49	6790.72	3569.85	11242.8	11092.7	10022.9	-1.1904	3.52e-05	0.00163836	down	63.8913	115.78	62.4115	215.687	202.201	195.752	80.6943	204.546
ENSMUSG00000035686	Thrsp	chr7	97412938	97417730	77.595	72.0578	114.641	217.376	432.177	177.031	-1.64434	3.72e-05	0.00172227	down	2.963	2.80204	4.59327	9.52644	17.9793	7.90496	3.45277	11.8036
ENSMUSG00000030123	Plxnd1	chr6	115954811	115995005	378.555	412.23	424.929	1124.1	674.701	846.41	-1.12178	3.75e-05	0.00172824	down	10.7443	11.9192	12.6022	36.5643	20.8573	28.0357	11.7552	28.4858
ENSMUSG00000026185	Igfbp5	chr1	72857932	72874884	4677.92	4587.74	3440.74	11607.9	6756.02	9626.36	-1.13931	3.8e-05	0.00174769	down	46.5133	46.4689	35.7379	132.296	73.1626	111.692	42.9067	105.717
ENSMUSG00000079550	Mpp4	chr1	59120935	59163389	5.16433	5.20855	2.6949	19.5767	18.9617	33.6608	-2.42573	3.91e-05	0.00178465	down	0.109795	0.11286	0.0561118	0.479478	0.438513	0.827823	0.0929223	0.581938
ENSMUSG00000020573	Pik3cg	chr12	32173473	32208659	5.17313	9.3242	0.21397	60.3938	19.9575	34.1825	-2.89983	4.28e-05	0.00192359	down	0.0701026	0.129706	0	0.931728	0.29472	0.542104	0.066603	0.589517
ENSMUSG00000054752	Fsd1l	chr4	53631471	53707009	13.3807	6.2831	2.86165	40.322	35.9307	33.34	-2.25012	4.41e-05	0.00197182	down	0.225399	0.106934	0.0443046	0.77363	0.656034	0.65363	0.125546	0.694431
ENSMUSG00000048332	Lhfp	chr3	53041528	53261679	77.5428	99.0267	24.8201	414.225	143.719	262.113	-2.02245	4.73e-05	0.00210001	down	1.82748	2.37941	0.5915	11.1729	3.68781	7.20728	1.59946	7.35599
ENSMUSG00000026542	Apcs	chr1	172893961	172895041	2.04874	0.0073671	0.038918	13.8019	13.9745	5.79662	-3.72599	4.83e-05	0.00213818	down	0.108959	0	0	0.82752	0.801631	0.368628	0.0363196	0.665926
ENSMUSG00000020914	Top2a	chr11	98992943	99024189	13.4021	9.39241	4.1332	80.191	34.9301	29.7067	-2.40414	4.87e-05	0.00214728	down	0.405479	0.288551	0.119552	2.75382	1.14738	1.05524	0.271194	1.65215
ENSMUSG00000027204	Fbn1	chr2	125300594	125507993	62.04	61.5563	45.8151	276.34	131.744	125.682	-1.65286	5e-05	0.00220025	down	0.401007	0.405328	0.307406	2.04307	0.927233	0.949678	0.371247	1.30666
ENSMUSG00000036103	Colec12	chr18	9707595	9882644	95.144	136.58	38.7157	525.567	159.687	368.432	-1.95976	5.06e-05	0.00222217	down	1.52419	2.23089	0.635014	9.64138	2.78604	6.88619	1.46337	6.43787
ENSMUSG00000003477	Inmt	chr6	55170626	55175043	11747	7436.9	6939.35	15976	25610.8	17849.2	-1.18596	5.08e-05	0.00222413	down	602.036	388.259	371.524	938.532	1429.53	1067.46	453.939	1145.17
ENSMUSG00000104713	Gbp6	chr5	105270702	105293698	3.08619	2.08634	0.0910262	27.7759	9.97802	12.712	-3.12868	5.15e-05	0.00224984	down	0.0432067	0.0296084	0	0.437529	0.151372	0.208824	0.0242717	0.265908
ENSMUSG00000038305	Spats2l	chr1	57774162	57948394	107.605	148.169	145.339	340.144	276.467	313.565	-1.21379	5.38e-05	0.00232842	down	3.78633	5.31409	5.34926	13.7215	10.5994	12.8803	4.81656	12.4004
ENSMUSG00000033220	Rac2	chr15	78559167	78572783	19.645	27.0545	8.08555	105.701	57.8862	61.5307	-2.0261	5.46e-05	0.00235003	down	0.804072	1.13102	0.324416	4.94166	2.57979	2.94532	0.753168	3.48892
ENSMUSG00000078921	Tgtp2	chr11	49057194	49064206	11.3844	20.7659	3.00049	95.473	35.9266	62.5026	-2.44313	5.48e-05	0.00235625	down	0.365971	0.683973	0.0850147	3.50593	1.25884	2.34766	0.378319	2.37081
ENSMUSG00000027408	Cpxm1	chr2	130390775	130397574	15.5203	22.8915	9.22992	146.249	29.9364	80.4712	-2.41871	5.54e-05	0.00236601	down	0.521691	0.786501	0.31105	5.61303	1.09662	3.16016	0.539747	3.28994
ENSMUSG00000070695	Cntnap5a	chr1	115684756	116587323	10.2941	6.26418	1.57721	41.2806	36.93	21.1774	-2.41301	5.52e-05	0.00236601	down	0.0483321	0.0298086	0.00617512	0.220244	0.187954	0.116798	0.0281053	0.174998
ENSMUSG00000025743	Sdc3	chr4	130792537	130826319	195.468	206.612	159.63	709.694	281.454	473.738	-1.38222	5.55e-05	0.00236642	down	5.93001	6.38577	5.05096	24.6633	9.29945	16.7717	5.78892	16.9115
ENSMUSG00000024070	Prkd3	chr17	78949405	79020816	568.803	631.304	248.676	1346.66	1213.67	1034.8	-1.31017	5.65e-05	0.00239464	down	8.26085	9.34054	3.76121	22.4151	19.196	17.5383	7.12087	19.7165
ENSMUSG00000024041	Cryaa	chr17	31677807	31681733	10.3388	5.27063	13.6286	47.2331	37.9265	35.0253	-2.03359	5.67e-05	0.00239607	down	0.576875	0.296488	0.810746	3.01211	2.30399	2.28625	0.561369	2.53412
ENSMUSG00000032854	Ugt8a	chr3	125865271	125938619	1147.98	1217.83	473.848	2373.6	2211.75	2460.59	-1.31055	5.79e-05	0.00243762	down	20.0267	21.6428	8.62122	47.4625	42.0215	50.0876	16.7636	46.5239
ENSMUSG00000030577	Cd22	chr7	30865402	30880342	0.00582518	2.06182	0.0389347	12.0753	8.9821	8.49986	-3.54373	5.86e-05	0.00246022	down	0	0.0570575	0	0.368878	0.262534	0.268279	0.0190192	0.299897
ENSMUSG00000026548	Slamf9	chr1	172475358	172478575	21.7345	39.528	9.43168	131.34	65.8698	98.5118	-2.0548	6.26e-05	0.00259587	down	0.846069	1.57371	0.360325	5.852	2.79476	4.47861	0.926701	4.37512
ENSMUSG00000031673	Cdh11	chr8	102632095	102785642	37.2074	42.7176	14.5046	293.727	51.8936	142.097	-2.36353	6.46e-05	0.00264325	down	0.501153	0.586686	0.195646	4.51981	0.760826	2.23375	0.427828	2.50479
ENSMUSG00000038541	Srd5a2	chr17	74016955	74047916	77.4617	51.1326	18.4431	166.985	207.603	148.934	-1.82629	6.67e-05	0.00271712	down	2.47194	1.66007	0.589541	6.10151	7.20533	5.5435	1.57385	6.28345
ENSMUSG00000025903	Lypla1	chr1	4807788	4848410	1859.55	2004.71	759.72	3905.19	4233.87	3416.56	-1.32106	7e-05	0.0028349	down	65.9592	72.4382	28.1221	158.775	163.558	141.416	55.5065	154.583
ENSMUSG00000042961	Egflam	chr15	7206120	7398395	33.0448	30.223	9.44448	130.489	60.879	101.114	-1.99827	7.28e-05	0.00292674	down	0.641449	0.597536	0.179275	2.89256	1.28516	2.2864	0.472753	2.1547
ENSMUSG00000000682	Cd52	chr4	134082448	134095082	23.7862	35.3819	9.41774	96.0262	68.8654	92.5817	-1.89731	7.43e-05	0.00297514	down	2.60533	3.95884	1.01308	12.0442	8.21482	11.8254	2.52575	10.6948
ENSMUSG00000026574	Dpt	chr1	164796644	164824266	8.30683	12.5198	14.9837	87.0289	31.9347	40.9399	-2.15056	7.44e-05	0.00297514	down	0.245473	0.378486	0.470441	2.94213	1.032	1.42368	0.3648	1.79927
ENSMUSG00000058589	Anks1b	chr10	89873509	90973300	14.4308	6.30278	7.73848	28.9296	44.9149	44.6349	-2.03977	7.45e-05	0.00297514	down	0.37141	0.163618	0.20337	0.856311	1.25474	1.33348	0.246133	1.14818
ENSMUSG00000049410	Zfp683	chr4	134053838	134058996	1.39e-17	1.39e-17	1.39e-17	6.8557	3.99069	8.66277	-5.74559	7.82e-05	0.00308345	down	0	0	0	0.273121	0.151187	0.347614	0	0.257307
ENSMUSG00000032011	Thy1	chr9	44043384	44048579	8.309	14.5868	13.8264	50.6042	31.9356	54.9711	-1.89869	8.17e-05	0.00319009	down	0.511106	0.919398	0.897891	3.57849	2.14875	3.95239	0.776132	3.22654
ENSMUSG00000041577	Prelp	chr1	133910304	133921414	201.689	290.015	129.609	892.177	317.385	598.843	-1.54027	8.29e-05	0.00322553	down	4.64867	6.81229	3.10673	23.5598	7.96775	16.1076	4.8559	15.8784
ENSMUSG00000029661	Col1a2	chr6	4504814	4541544	390.894	420.481	123.578	1778.04	523.987	1004.01	-1.82142	8.44e-05	0.00326469	down	8.73951	9.57756	2.86535	45.5449	12.7576	26.1928	7.0608	28.1651
ENSMUSG00000050953	Gja1	chr10	56377330	56402513	24.834	30.2404	24.1519	112.516	66.8693	68.389	-1.64046	8.49e-05	0.00327819	down	0.691496	0.858877	0.699427	3.58324	2.02893	2.22806	0.749933	2.61341
ENSMUSG00000036944	Tmem71	chr15	66526212	66561103	4.11669	3.1244	0.122206	21.5387	16.9671	13.5816	-2.71556	8.52e-05	0.0032788	down	0.0708159	0.0545942	0	0.420182	0.316325	0.27381	0.0418034	0.336772
ENSMUSG00000015340	Cybb	chrX	9435252	9487771	31.0109	43.7123	7.0087	175.991	86.8299	104.386	-2.15879	8.91e-05	0.00341553	down	1.06796	1.53687	0.227412	6.92808	3.25511	4.19808	0.944078	4.79376
ENSMUSG00000090231	Cfb	chr17	34856374	34862518	61.0161	63.6437	50.7998	151.632	149.712	139.593	-1.32635	9.17e-05	0.00350509	down	1.77839	1.88999	1.54044	5.06493	4.75204	4.7492	1.73627	4.85539
ENSMUSG00000056209	Npm3	chr19	45747734	45749591	195.505	197.282	284.164	420.449	499.041	540.697	-1.10997	9.27e-05	0.00353749	down	12.5131	12.8624	19.0326	30.8612	34.7928	40.3824	14.8027	35.3455
ENSMUSG00000033491	Prss35	chr9	86743649	86758443	1.02645	0.00378337	0.0199213	2.12238	1.9904	131.017	-6.52779	9.46e-05	0.00360054	down	0.0158953	0	0	0.0452705	0.0334128	2.32008	0.00529842	0.799589
ENSMUSG00000022665	Ccdc80	chr16	45093402	45128077	66.2202	79.309	83.3616	185.882	184.645	178.167	-1.26116	9.53e-05	0.00361717	down	2.06689	2.52293	2.72327	6.65309	6.27948	6.49321	2.4377	6.47526
ENSMUSG00000012443	Kif11	chr19	37376403	37421859	9.26284	2.13316	5.11716	31.7521	18.9607	35.2692	-2.35488	9.87e-05	0.00373797	down	0.119833	0.0273727	0.068046	0.467693	0.265889	0.527685	0.0717504	0.420423
ENSMUSG00000042210	Abhd14a	chr9	106440051	106447678	482.923	263.069	340.369	684.286	866.337	797.632	-1.11152	9.92e-05	0.00374804	down	25.3115	14.0397	18.6279	41.1126	49.4465	48.7764	19.3264	46.4452
ENSMUSG00000030359	Pzp	chr6	128483567	128526720	1478.89	1017.55	672.247	2215.07	2512.17	2297.75	-1.14812	9.96e-05	0.00375271	down	39.0533	27.3704	18.5279	67.0466	72.2469	70.8009	28.3172	70.0315
ENSMUSG00000068606	Gm4841	chr18	60268305	60273272	1.39e-17	1.39e-17	1.39e-17	11.3558	5.98779	3.26357	-5.81782	0.000105071	0.00389861	down	0	0	0	0.229962	0.117504	0.0720451	0	0.139837
ENSMUSG00000018654	Ikzf1	chr11	11685003	11772926	11.3633	16.6083	0.335663	54.8622	46.9088	52.2625	-2.40764	0.000105809	0.00391709	down	0.268525	0.401483	0	1.4832	1.20588	1.4394	0.223336	1.37616
ENSMUSG00000045034	Ankrd34b	chr13	92425896	92441658	5.13449	1.06908	1.39125	32.0649	12.9725	14.4021	-2.89743	0.000107266	0.00395312	down	0.0972774	0.0199985	0.0248572	0.683392	0.265827	0.319705	0.0473777	0.422975
ENSMUSG00000050014	Apol10b	chr15	77583819	77596125	0.00587391	0.00743192	2.34446	18.2356	8.98118	8.42968	-3.78097	0.000108646	0.00398541	down	0	0	0.0581391	0.453601	0.215221	0.219931	0.0193797	0.296251
ENSMUSG00000029771	Irf5	chr6	29526625	29541871	154.109	119.036	193.135	408.734	313.396	333.212	-1.17951	0.000111003	0.00404516	down	6.49795	5.11034	8.52495	19.7486	14.3924	16.3983	6.71108	16.8464
ENSMUSG00000019997	Ccn2	chr10	24595442	24598683	618.484	769.074	434.332	1414.3	1001.07	1484	-1.09724	0.000112271	0.00408225	down	18.1387	22.9788	13.2926	47.5421	31.9757	50.7822	18.1367	43.4333
ENSMUSG00000069910	Spdl1	chr11	34809190	34833641	6.18496	3.15331	3.86701	20.5113	18.9624	25.8037	-2.27361	0.000113223	0.00410774	down	0.221801	0.113995	0.141691	0.842266	0.73821	1.07199	0.159162	0.884156
ENSMUSG00000027386	Fbln7	chr2	128862981	128897034	49.6439	67.7454	28.3667	211.064	105.793	141.285	-1.64774	0.000117198	0.00420523	down	0.827901	1.15241	0.484808	4.02809	1.92158	2.75093	0.821705	2.9002
ENSMUSG00000043004	Gng2	chr14	19872559	19977627	35.1293	30.2553	19.3426	167.571	53.8914	93.2791	-1.88747	0.000119865	0.00429149	down	1.62768	1.42706	0.917467	8.86237	2.71705	5.04399	1.32407	5.54114
ENSMUSG00000017929	B4galt5	chr2	167298444	167349183	1136.7	1251.35	2139.38	3455.53	2869.49	3385.87	-1.10119	0.000124004	0.0044203	down	43.4179	48.6905	85.4046	151.298	119.378	150.92	59.171	140.532
ENSMUSG00000062184	Hs6st2	chrX	51387212	51681856	81.6698	68.8799	53.4474	182.515	149.711	173.934	-1.3079	0.000128638	0.00455562	down	1.56578	1.34462	1.06356	4.00782	3.1247	3.88917	1.32465	3.6739
ENSMUSG00000054072	Iigp1	chr18	60376027	60392634	25.8748	56.1504	3.23256	244.588	110.783	134.344	-2.51409	0.000131405	0.00464356	down	0.574744	1.27609	0.0587455	6.22022	2.68208	3.48893	0.636528	4.13041
ENSMUSG00000047730	Fcgbp	chr7	28071236	28120862	5.19349	6.27608	9.89516	58.5111	11.9712	58.5213	-2.57578	0.000137481	0.00479001	down	0.0608319	0.0750356	0.124355	0.785411	0.153447	0.799704	0.0867407	0.579521
ENSMUSG00000057722	Lepr	chr4	101717404	101815352	38.2073	37.4993	5.75595	188.006	68.8627	129.359	-2.23695	0.000137604	0.00479001	down	0.890888	0.891001	0.123053	5.00601	1.74616	3.51444	0.63498	3.42221
ENSMUSG00000061906	Ugt2b38	chr5	87409942	87424203	7220.03	5553.08	1810.96	13232.5	15420.4	12356.7	-1.49149	0.000138242	0.00480199	down	195.289	153.006	51.1457	410.259	454.258	390.008	133.147	418.175
ENSMUSG00000039115	Itga9	chr9	118606690	118901003	86.8859	114.727	66.1703	402.272	156.694	217.458	-1.5339	0.000141891	0.00489748	down	2.34612	3.15805	1.8556	12.4357	4.60877	6.85746	2.45326	7.96732
ENSMUSG00000037254	Itih2	chr2	10094593	10131396	141.495	32.474	44.8166	281.036	224.567	264.749	-1.81351	0.000143687	0.00492998	down	4.35008	1.01179	1.41989	9.88727	7.50885	9.48404	2.26059	8.96005
ENSMUSG00000032089	Il10ra	chr9	45253837	45269149	14.4829	20.8074	7.96799	68.7557	41.9173	47.8938	-1.85951	0.000144069	0.00493097	down	0.229712	0.337319	0.125782	1.24616	0.724302	0.888184	0.230938	0.952881
ENSMUSG00000027314	Dll4	chr2	119325784	119335962	67.2386	76.1686	68.3707	232.406	134.738	167.857	-1.33601	0.000145737	0.00497169	down	1.54886	1.78803	1.644	6.13047	3.38101	4.51453	1.6603	4.67534
ENSMUSG00000033963	Fancd2os	chr6	113596761	113600715	64.1081	63.6429	47.086	138.718	149.713	146.5	-1.31102	0.000145868	0.00497169	down	2.61544	2.64508	1.99419	6.48777	6.65058	6.97282	2.41823	6.70372
ENSMUSG00000039706	Ldb2	chr5	44472132	44799680	80.6443	83.4442	44.7778	309.654	110.782	217.621	-1.60844	0.000158204	0.00534751	down	2.41862	2.54986	1.3866	10.6269	3.61751	7.61315	2.11836	7.28585
ENSMUSG00000067929	Gm10226	chr17	21691860	21692114	4.09477	0.0139979	0.0743966	14.5842	7.98208	18.1487	-3.12042	0.000160884	0.00538237	down	0.829795	0	0	3.34801	1.74428	4.21104	0.276598	3.10111
ENSMUSG00000020695	Mrc2	chr11	105292643	105351139	102.446	177.343	136.651	522.901	199.611	395.86	-1.42481	0.000161665	0.00538642	down	2.36435	4.17331	3.29542	13.8304	5.02021	10.6654	3.2777	9.83867
ENSMUSG00000051506	Wdfy4	chr14	32959547	33185508	22.7794	38.5296	19.3032	106.442	66.8693	77.0313	-1.62824	0.000161431	0.00538642	down	0.225715	0.390207	0.196625	1.20778	0.722483	0.892564	0.270849	0.940941
ENSMUSG00000038598	Shoc1	chr4	59043753	59138983	0.00299141	1.03356	0.0199257	4.98522	14.9752	5.87582	-4.15351	0.000167334	0.00554195	down	0	0.0155315	0	0.086067	0.238213	0.102239	0.00517717	0.142173
ENSMUSG00000047867	Gimap6	chr6	48701582	48708225	200.616	207.631	114.382	510.771	332.359	368.306	-1.21096	0.000172042	0.00567425	down	7.34609	7.74573	4.35419	21.4253	13.253	15.7392	6.48201	16.8058
ENSMUSG00000016763	Scube1	chr15	83604999	83725021	4.14801	3.15849	7.36385	52.7108	9.97563	33.4273	-2.68623	0.000173572	0.00571319	down	0.0538143	0.0414871	0.103133	0.779101	0.141401	0.507179	0.0661449	0.475894
ENSMUSG00000048327	Ckap2l	chr2	129268210	129297212	2.06828	1.0599	2.48372	19.0217	8.98044	13.6863	-2.83175	0.000175939	0.00577945	down	0.0337261	0.0173337	0.04309	0.352197	0.159512	0.260805	0.0313833	0.257505
ENSMUSG00000091625	Lsm5	chr6	56701063	56704710	1.04712	3.10951	1.33684	18.1421	10.9775	11.9198	-2.81848	0.000181006	0.0058984	down	0.114749	0.353856	0.146609	2.28768	1.32665	1.55288	0.205071	1.7224
ENSMUSG00000037892	Pcdh18	chr3	49743296	49757325	29.9738	31.2736	16.8396	129.766	54.8906	76.9982	-1.7376	0.000183205	0.00594003	down	0.578245	0.614879	0.331183	2.85836	1.15263	1.73466	0.508102	1.91522
ENSMUSG00000026674	Ddr2	chr1	169972307	170110762	72.3192	60.4881	18.4555	297.729	92.816	195.324	-1.94956	0.000187191	0.00600409	down	1.03032	0.877517	0.263276	4.84874	1.4387	3.24389	0.723704	3.17711
ENSMUSG00000004707	Ly9	chr1	171588624	171607410	3.07927	1.05434	0.0744111	13.791	10.9785	9.33498	-2.862	0.000196295	0.00625921	down	0.0734375	0.0251623	0	0.371829	0.283011	0.260284	0.0328666	0.305041
ENSMUSG00000032128	Robo3	chr9	37415669	37433246	36.2351	42.8035	56.5859	143.209	99.8062	117.341	-1.41063	0.000196956	0.00626805	down	0.538534	0.648461	0.884643	2.43943	1.61719	2.03763	0.690546	2.03141
ENSMUSG00000026321	Tnfrsf11a	chr1	105780718	105847981	31.0039	32.3119	15.6254	84.0078	72.8593	74.4965	-1.54207	0.000206408	0.00650542	down	0.712931	0.757255	0.364349	2.21095	1.82332	1.9985	0.611512	2.01092
ENSMUSG00000026768	Itga8	chr2	12106632	12301922	73.3884	84.4294	18.5163	378.392	147.712	158.224	-1.95285	0.00020957	0.00657969	down	1.77498	2.08149	0.447171	10.4665	3.88877	4.4706	1.43455	6.27528
ENSMUSG00000028078	Dclk2	chr3	86786151	86920852	11.3943	18.7247	9.11723	60.1777	33.9321	45.3762	-1.81711	0.000215754	0.00676084	down	0.198666	0.334163	0.161525	1.20021	0.645395	0.925265	0.231452	0.923622
ENSMUSG00000063590	Slc22a28	chr19	8062209	8131982	506.672	474.733	32.6565	1615.5	1798.55	1507.78	-2.27862	0.000224895	0.00702033	down	12.9345	12.3458	0.843148	47.263	49.9946	44.9081	8.70782	47.3886
ENSMUSG00000048163	Selplg	chr5	113818536	113832644	16.5663	31.1914	8.0946	94.5066	50.8992	65.0414	-1.90204	0.000228146	0.00709142	down	0.843019	1.62478	0.403905	5.5022	2.82424	3.8707	0.957233	4.06572
ENSMUSG00000055489	Ano5	chr7	51511029	51598709	0.0241549	9.28793	1.45943	62.2431	11.9718	31.6136	-3.24019	0.000233067	0.00722022	down	0	0.106019	0.0146418	0.783329	0.144538	0.40987	0.0402202	0.445912
ENSMUSG00000006369	Fbln1	chr15	85205949	85286535	24.8601	27.169	45.042	211.346	47.9018	119.026	-1.9583	0.000235773	0.00727644	down	0.601415	0.669716	1.15259	5.85227	1.26421	3.36695	0.807908	3.49448
ENSMUSG00000022894	Adamts5	chr16	85856173	85901828	135.417	131.418	33.7498	461.242	246.523	267.132	-1.69486	0.000238175	0.00730911	down	0.642186	0.634914	0.162844	2.50379	1.27263	1.47844	0.479981	1.75162
ENSMUSG00000038295	Atg9b	chr5	24384181	24392143	0.0030045	0.00380078	1.18803	6.82538	4.989	9.52951	-3.87216	0.000239006	0.00731681	down	0	0	0.0325562	0.193526	0.133909	0.270941	0.0108521	0.199459
ENSMUSG00000046718	Bst2	chr8	71534255	71537456	45.5401	66.7427	51.9526	155.98	103.797	163.769	-1.36531	0.000239579	0.00731681	down	3.86641	5.78082	4.60308	15.1828	9.60512	16.2236	4.7501	13.6705
ENSMUSG00000016018	Mtrex	chr13	112867418	112927398	819.111	980.914	434.526	1564.96	1614.9	1587.53	-1.0925	0.000240408	0.00732256	down	28.5982	34.8896	15.8241	62.6295	61.4054	64.6767	26.4373	62.9038
ENSMUSG00000031740	Mmp2	chr8	92827291	92853420	15.5602	35.3815	17.9593	118.535	40.9162	96.912	-1.88941	0.000242209	0.00735	down	0.550654	1.28298	0.656637	4.80942	1.58192	4.00981	0.830091	3.46705
ENSMUSG00000037940	Inpp4b	chr8	81342556	82127914	18.5877	20.8108	4.31005	77.3191	37.9234	64.3014	-2.02164	0.000247014	0.00747849	down	0.312296	0.35668	0.0665005	1.48239	0.692934	1.25781	0.245159	1.14438
ENSMUSG00000073409	H2-Q6	chr17	35424850	35430055	203.77	293.171	171.146	591.252	388.252	467.74	-1.11411	0.000248787	0.00750775	down	6.79791	9.96713	5.95186	22.604	14.1083	18.2121	7.5723	18.3081
ENSMUSG00000036334	Igsf10	chr3	59316735	59344394	3.10354	3.13138	2.5877	29.4536	7.98082	18.8355	-2.62507	0.000253751	0.00761534	down	0.0228672	0.0235054	0.0194774	0.246035	0.0640909	0.162096	0.02195	0.157407
ENSMUSG00000032035	Ets1	chr9	32636221	32757820	169.618	210.742	120.612	662.675	252.51	371.692	-1.35997	0.000262682	0.00784012	down	3.88688	4.92111	2.87667	17.3925	6.3022	9.94272	3.89489	11.2125
ENSMUSG00000019899	Lama2	chr10	26980036	27619758	80.663	109.469	37.3683	429.788	123.756	225.192	-1.77283	0.000273541	0.00806166	down	1.25415	1.7354	0.595749	7.6475	2.09552	4.08761	1.1951	4.61021
ENSMUSG00000079396	Gm3411	chr14	6259747	6287250	1.39e-17	1.39e-17	1.39e-17	9.58856	1.99381	6.8745	-5.66538	0.000273561	0.00806166	down	0	0	0	0.277459	0.0558502	0.205461	0	0.17959
ENSMUSG00000027293	Ehd4	chr2	120089175	120154606	360.936	338.128	283.572	876.567	478.078	677.67	-1.04801	0.000275135	0.00809344	down	14.4234	13.7639	11.8277	40.1369	20.8061	31.5992	13.3383	30.8474
ENSMUSG00000049723	Mmp12	chr9	7344381	7369499	2.07778	5.17037	0.122247	26.8293	10.9761	16.2097	-2.77129	0.000276331	0.00809943	down	0.0546482	0.140433	0	0.804144	0.315902	0.501832	0.0650272	0.540626
ENSMUSG00000024766	Lipo3	chr19	33555160	33761951	473.542	327.664	68.0512	957.651	1053.98	869.492	-1.72786	0.000289827	0.00846459	down	9.01002	6.34957	1.33213	20.8799	21.8343	19.3012	5.56391	20.6718
ENSMUSG00000067144	Slc22a7	chr17	46432183	46438457	1770.63	935.2	2131.97	3787.92	3166.91	3388.38	-1.0964	0.000292792	0.00853592	down	69.4508	37.3625	87.3859	170.302	135.288	155.088	64.7331	153.559
ENSMUSG00000078920	Ifi47	chr11	49076587	49096974	12.3955	15.5925	2.96132	64.5831	29.9393	39.3107	-2.08928	0.000303192	0.00879202	down	0.482366	0.619785	0.102715	2.86209	1.26745	1.78736	0.401622	1.9723
ENSMUSG00000031698	Mylk3	chr8	85324303	85386345	11.4047	20.8089	11.5844	54.0646	35.9285	51.461	-1.68165	0.000311825	0.00899444	down	0.294779	0.55092	0.308146	1.60277	1.01396	1.55422	0.384615	1.39032
ENSMUSG00000050921	P2ry10	chrX	107088492	107104974	1.03276	1.04157	0.0389263	15.7094	5.98666	5.85174	-3.44542	0.000316731	0.00907186	down	0.0190081	0.0195386	0	0.324816	0.119868	0.128616	0.0128489	0.1911
ENSMUSG00000036242	Armh4	chr14	49675952	49783383	218.174	192.001	109.356	388.047	374.281	371.798	-1.12389	0.000326476	0.00933459	down	2.67861	2.40104	1.39488	5.45949	5.0035	5.32569	2.15818	5.26289
ENSMUSG00000030830	Itgal	chr7	127296260	127335138	10.3595	19.737	5.45452	67.1286	30.9372	44.4899	-1.98637	0.000328659	0.00938058	down	0.13888	0.271237	0.0709758	1.0284	0.452498	0.698075	0.160364	0.726324
ENSMUSG00000034459	Ifit1	chr19	34640871	34650009	25.8622	39.5586	13.1727	123.687	57.885	83.9048	-1.74823	0.000329276	0.00938179	down	0.497924	0.777967	0.254468	2.72278	1.21413	1.88672	0.51012	1.94121
ENSMUSG00000070368	Prok1	chr3	107232797	107239707	202.718	214.974	192.369	291.807	502.038	490.182	-1.07273	0.000337939	0.00961182	down	4.49038	4.8512	4.44919	7.41666	12.1118	12.6672	4.59692	10.7319
ENSMUSG00000024168	Tmem204	chr17	25057702	25083591	159.252	172.142	92.8701	457.726	220.572	353.848	-1.28094	0.000344119	0.00975364	down	5.6573	6.23056	3.42627	18.6233	8.53288	14.6655	5.10471	13.9406
ENSMUSG00000068245	Phf11d	chr14	59347407	59365470	17.5234	10.4492	5.42798	48.9594	30.9381	42.8586	-1.85867	0.00035949	0.010134	down	0.446742	0.270123	0.1343	1.42203	0.856217	1.27009	0.283722	1.18278
ENSMUSG00000026605	Cenpf	chr1	189640606	189688086	6.16589	3.13702	0.150924	25.8956	18.9633	12.659	-2.51812	0.000361163	0.0101486	down	0.0976005	0.0501622	0	0.463285	0.324839	0.235858	0.0492542	0.341328
ENSMUSG00000074796	Slc4a11	chr2	130684113	130697519	64.1719	82.4558	107.112	215.801	130.744	336.291	-1.42832	0.000372853	0.0104055	down	1.61565	2.1161	2.82999	6.23422	3.58791	9.87415	2.18725	6.56543
ENSMUSG00000037410	Tbc1d2b	chr9	90202027	90270804	137.535	113.779	118.976	396.101	191.628	272.386	-1.21545	0.000374881	0.0104442	down	2.72382	2.2946	2.4596	8.98246	4.13278	6.29524	2.49268	6.47016
ENSMUSG00000039934	Gsap	chr5	21186255	21315132	205.784	178.46	145.758	343.445	393.246	334.917	-1.01389	0.000385104	0.0106744	down	4.55517	4.02348	3.36325	8.71409	9.47899	8.6514	3.98063	8.94816
ENSMUSG00000055172	C1ra	chr6	124512405	124523443	114.796	127.284	87.6035	450.256	164.679	247.461	-1.386	0.000387911	0.0107217	down	1.96975	2.22538	1.5644	8.84454	3.07743	4.9573	1.91984	5.62642
ENSMUSG00000026395	Ptprc	chr1	138062861	138175708	38.275	65.595	13.3675	189.64	94.8143	129.301	-1.81369	0.000399436	0.0109784	down	0.673531	1.17883	0.232576	3.81922	1.81758	2.657	0.694979	2.7646
ENSMUSG00000032452	Clstn2	chr9	97444395	98033181	6.2086	8.32065	3.99066	49.2575	12.9705	29.0851	-2.27522	0.000404623	0.0110837	down	0.0743318	0.101875	0.0474848	0.670386	0.16927	0.407156	0.0745639	0.415604
ENSMUSG00000048960	Prex2	chr1	10993465	11303681	234.756	304.616	98.1935	531.103	534.973	477.984	-1.27413	0.000404139	0.0110837	down	4.10676	5.43014	1.77981	10.6486	10.1919	9.75813	3.77224	10.1995
ENSMUSG00000031343	Gabra3	chrX	72432681	72656848	12.4059	19.7291	1.73215	77.4311	31.9346	53.0894	-2.23934	0.000405313	0.011084	down	0.31519	0.512979	0.0335584	2.2442	0.883398	1.57414	0.287243	1.56724
ENSMUSG00000022366	Slc22a22	chr15	57243767	57477625	725.974	868.118	46.5813	2295.52	2998.24	2627.61	-2.27124	0.000408013	0.0111392	down	22.3977	27.2863	1.4675	81.1761	100.735	94.5886	17.0505	92.1666
ENSMUSG00000020577	Tspan13	chr12	36014557	36042500	313.293	197.282	164.876	653.871	444.145	396.476	-1.14447	0.000412021	0.0111924	down	14.0232	8.99128	7.68703	33.524	21.6461	20.7131	10.2338	25.2944
ENSMUSG00000062960	Kdr	chr5	75932827	75978458	338.188	456.976	148.792	1252.83	572.896	675.784	-1.4051	0.000410705	0.0111924	down	3.95476	5.44504	1.80787	16.786	7.29624	9.22376	3.73589	11.102
ENSMUSG00000024440	Pcdh12	chr18	38267089	38284402	42.4144	61.4853	28.2922	201.774	83.8348	112.089	-1.58502	0.000422273	0.0114519	down	0.606679	0.897391	0.415918	3.30118	1.30638	1.87372	0.639996	2.16043
ENSMUSG00000022488	Nckap1l	chr15	103453794	103498810	39.2345	29.2121	13.1941	91.7419	67.8676	86.5641	-1.58333	0.000431334	0.0116013	down	0.52595	0.398358	0.176836	1.40595	0.9892	1.35126	0.367048	1.24881
ENSMUSG00000020183	Cpm	chr10	117629500	117687352	392.949	337.058	168.915	996.555	426.176	779.681	-1.2919	0.000436699	0.0116154	down	9.38021	8.1957	4.1946	27.2543	11.0783	21.7135	7.25684	20.0153
ENSMUSG00000021758	Ddx4	chr13	112598333	112652475	1.03276	1.04157	0.0389263	9.40998	15.9731	3.19614	-3.49771	0.000436054	0.0116154	down	0.0183233	0.0188347	0	0.191348	0.308134	0.0708472	0.012386	0.19011
ENSMUSG00000022034	Esco2	chr14	65819038	65833994	1.02645	0.00378337	0.0199213	7.75674	4.9893	6.85614	-3.76645	0.000437178	0.0116154	down	0.030472	0	0	0.260358	0.160135	0.235641	0.0101573	0.218711
ENSMUSG00000030789	Itgax	chr7	128129547	128150657	6.23998	20.7226	1.69044	84.4272	42.9155	31.4017	-2.44558	0.00043673	0.0116154	down	0.206236	0.706638	0.043916	3.1979	1.55344	1.22934	0.31893	1.99356
ENSMUSG00000022324	Matn2	chr15	34306677	34436273	108.553	98.0766	58.6835	317.247	128.748	265.688	-1.42146	0.000442557	0.0117102	down	1.94415	1.78905	1.0882	6.50383	2.51041	5.54832	1.60714	4.85419
ENSMUSG00000050147	F2rl3	chr8	72761880	72763874	1.39e-17	1.39e-17	1.39e-17	5.90655	0.99518	15.8296	-5.95105	0.000446835	0.0117651	down	0	0	0	0.215934	0.0341516	0.565364	0	0.271816
ENSMUSG00000052336	Cx3cr1	chr9	119901616	120069879	23.7699	25.013	13.0256	117.017	37.9224	63.2825	-1.81188	0.000447513	0.0117651	down	0.320097	0.343336	0.177813	1.79688	0.555842	0.995505	0.280415	1.11608
ENSMUSG00000031101	Sash3	chrX	48146436	48161565	8.26652	8.33838	5.23993	34.4368	27.9464	18.6489	-1.8686	0.000454271	0.0119044	down	0.158086	0.162498	0.100989	0.750394	0.581534	0.420227	0.140524	0.584052
ENSMUSG00000036655	Colec11	chr12	28594173	28623377	6.16636	1.07709	2.61715	28.5687	16.9665	10.9094	-2.46954	0.000473525	0.0123298	down	0.243402	0.0416992	0.103661	1.27091	0.724831	0.509771	0.129587	0.83517
ENSMUSG00000037624	Kcnk2	chr1	189207930	189402273	8.29338	7.34047	14.8334	75.8646	15.9637	48.8511	-2.19477	0.000477422	0.0123721	down	0.249379	0.224296	0.477926	2.60423	0.524208	1.71752	0.3172	1.61532
ENSMUSG00000045215	Asxl3	chr18	22344246	22530227	35.1313	32.3301	18.1277	74.4798	87.8326	70.1648	-1.43296	0.000479379	0.0123834	down	0.187099	0.175351	0.0984307	0.454504	0.508967	0.436179	0.153627	0.46655
ENSMUSG00000035493	Tgfbi	chr13	56609523	56639562	100.318	113.713	76.2283	300.106	169.671	208.105	-1.22192	0.000491557	0.0126182	down	3.27039	3.77754	2.58458	11.2027	6.02409	7.91941	3.21084	8.38207
ENSMUSG00000023224	Serping1	chr2	84765387	84775444	506.773	537.431	378.548	1699.08	506.022	1256.91	-1.28267	0.000496393	0.0127111	down	17.9382	19.3796	13.9851	68.918	19.5077	51.9125	17.101	46.7794
ENSMUSG00000046157	Tmem229b	chr12	78961795	79007627	18.6025	18.7656	11.6618	65.3203	33.9315	52.2746	-1.61819	0.000501587	0.0127952	down	0.412025	0.423524	0.263211	1.65155	0.817984	1.34971	0.366253	1.27308
ENSMUSG00000032265	Tent5a	chr9	85320439	85327348	97.1657	90.7483	38.613	204.746	237.546	150.57	-1.38385	0.000508183	0.012923	down	0.8937	0.850233	0.364414	2.15719	2.37824	1.61747	0.702783	2.05097
ENSMUSG00000054892	Txk	chr5	72695978	72752777	3.07149	0.0107672	0.0570565	11.2097	7.9838	8.52433	-2.94433	0.00051145	0.0129859	down	0.0544981	0	0	0.224197	0.152744	0.175598	0.018166	0.18418
ENSMUSG00000027469	Tpx2	chr2	152847964	152895321	7.23215	2.1399	9.82191	37.931	22.9543	22.1372	-2.10065	0.000524633	0.0132383	down	0.151265	0.0444247	0.220872	0.902649	0.522375	0.54309	0.138854	0.656038
ENSMUSG00000028268	Gbp3	chr3	142560026	142573209	38.2398	45.8319	12.0413	141.649	85.833	84.6518	-1.69194	0.00052545	0.0132384	down	1.28178	1.56682	0.39835	5.42653	3.1313	3.31517	1.08232	3.95767
ENSMUSG00000020357	Flt4	chr11	49609263	49652739	76.5395	87.6337	67.2473	277.961	131.743	161.78	-1.30272	0.000529413	0.0132564	down	0.795481	0.928179	0.72792	3.30651	1.49137	1.96389	0.817193	2.25392
ENSMUSG00000041479	Syt15	chr14	34219595	34230420	1.05112	2.09327	3.65678	14.6181	9.97935	13.73	-2.45734	0.000527224	0.0132564	down	0.02307	0.0474277	0.0884257	0.372325	0.242472	0.356801	0.0529744	0.323866
ENSMUSG00000047583	Tyw3	chr3	154576431	154597104	200.664	267.104	181.159	540.719	359.307	416.317	-1.01958	0.000529346	0.0132564	down	4.15654	5.63799	3.9145	12.8347	8.10676	10.0653	4.56968	10.3356
ENSMUSG00000011256	Adam19	chr11	46055992	46147343	14.443	13.5326	2.96124	73.2913	26.9444	35.8197	-2.11494	0.000530585	0.0132654	down	0.315146	0.300802	0.0575206	1.81647	0.638795	0.913884	0.22449	1.12305
ENSMUSG00000016496	Cd274	chr19	29367455	29388095	33.0718	35.4346	15.667	115.102	59.8818	75.3011	-1.56477	0.000548474	0.0135723	down	0.467361	0.51043	0.223921	1.85795	0.921019	1.24235	0.400571	1.34044
ENSMUSG00000046805	Mpeg1	chr19	12460779	12465283	61.0214	107.292	10.9875	388.575	162.683	194.277	-2.05274	0.000557927	0.0137594	down	0.720136	1.29227	0.124756	5.24913	2.09105	2.67822	0.712388	3.33947
ENSMUSG00000051212	Gpr183	chr14	121952551	121965195	2.07815	2.09917	3.6986	12.815	10.9776	16.3763	-2.31639	0.000568406	0.0139546	down	0.068567	0.0704806	0.131406	0.488206	0.396362	0.629647	0.0901514	0.504739
ENSMUSG00000046080	Clec9a	chr6	129408862	129424763	3.10799	6.21049	0.150995	26.8124	13.9713	14.4356	-2.45912	0.000574786	0.01409	down	0.116008	0.23849	0	1.13803	0.568994	0.635437	0.118166	0.78082
ENSMUSG00000015134	Aldh1a3	chr7	66390890	66427517	16.5593	17.745	18.9283	127.882	10.972	156.449	-2.46224	0.000577653	0.0141391	down	0.574214	0.62713	0.687789	5.07652	0.414917	6.3137	0.629711	3.93505
ENSMUSG00000066684	Pilrb1	chr5	137852147	137858106	1.39e-17	1.39e-17	1.39e-17	5.14564	5.98918	3.342	-5.31901	0.0005887	0.0143812	down	0	0	0	0.397521	0.440096	0.269836	0	0.369151
ENSMUSG00000063063	Ctnna2	chr6	76881637	77979699	26.8289	21.8865	5.62381	68.5753	77.8527	45.1763	-1.80449	0.000592294	0.0144197	down	0.538311	0.446925	0.105811	1.57245	1.69734	1.06071	0.363682	1.4435
ENSMUSG00000019978	Epb41l2	chr10	25359798	25523519	176.859	208.675	140.733	507.414	256.503	376.087	-1.11427	0.000612387	0.0148116	down	4.73355	5.69082	3.92576	15.5575	7.47719	11.7466	4.78338	11.5938
ENSMUSG00000034422	Parp14	chr16	35832874	35871544	94.1084	101.199	71.1469	303.629	149.709	184.928	-1.25857	0.00061545	0.0148417	down	1.20106	1.31598	0.944325	4.43561	2.08079	2.75572	1.15379	3.09071
ENSMUSG00000039543	Cfap70	chr14	20394193	20452226	10.3544	14.5754	9.02931	28.9992	35.9311	39.494	-1.60704	0.000635845	0.0152435	down	0.242103	0.348403	0.216525	0.781457	0.916045	1.07651	0.26901	0.924669
ENSMUSG00000027750	Postn	chr3	54361109	54391037	34.1248	38.5777	24.3447	111.602	60.8798	85.6575	-1.4066	0.000644158	0.0153526	down	0.767333	0.884354	0.56446	2.86972	1.49078	2.24765	0.738716	2.20272
ENSMUSG00000031875	Cmtm3	chr8	104339410	104347672	77.5701	86.592	65.9987	245.291	120.764	183.331	-1.25374	0.000642436	0.0153526	down	5.08649	5.78614	4.50578	18.414	8.62495	14.0291	5.12614	13.6894
ENSMUSG00000059336	Slc14a1	chr18	78100091	78142119	31.99	11.5561	20.3092	89.2476	35.9259	96.1993	-1.78786	0.000644081	0.0153526	down	0.620463	0.226309	0.409151	1.97612	0.757305	2.16686	0.418641	1.63343
ENSMUSG00000027977	Ndst3	chr3	123526166	123690853	2.08993	5.19543	3.80661	10.943	16.9672	23.3289	-2.17484	0.000651776	0.0154889	down	0.0299374	0.0769324	0.0573741	0.184737	0.267453	0.390667	0.054748	0.280953
ENSMUSG00000030329	Pianp	chr6	124996694	125003096	0.00299141	1.03356	0.0199257	5.06844	7.98561	5.96822	-3.71809	0.000658656	0.015607	down	0	0.0422501	0	0.234126	0.345603	0.278118	0.0140834	0.285949
ENSMUSG00000025498	Irf7	chr7	141262706	141266481	86.8948	90.8067	103.576	253.768	182.648	174.638	-1.11952	0.000660852	0.0156363	down	3.34102	3.55691	4.167	11.1768	7.65007	7.84311	3.68831	8.88999
ENSMUSG00000032561	Acpp	chr9	104288251	104337748	56.8237	38.6358	30.7172	116.579	95.8148	102.778	-1.31585	0.000668716	0.0157797	down	1.54677	1.06959	0.86235	3.63101	2.83758	3.26214	1.15957	3.24358
ENSMUSG00000036446	Lum	chr10	97565128	97572703	8.26139	10.3873	1.60398	88.209	11.9712	29.7562	-2.65075	0.000668844	0.0157797	down	0.172874	0.222123	0.0276089	2.0925	0.272543	0.731082	0.140869	1.03204
ENSMUSG00000049241	Hcar1	chr5	123876736	123880020	25.8556	19.871	30.1525	105.73	50.8989	63.2775	-1.5333	0.000684646	0.0160401	down	0.402583	0.314502	0.493784	1.88039	0.863178	1.15188	0.403623	1.29848
ENSMUSG00000037139	Myom3	chr4	135759715	135815564	24.7725	14.6434	14.1336	79.1494	43.9134	42.6556	-1.62153	0.000686431	0.0160554	down	0.425893	0.255371	0.249397	1.5499	0.820647	0.857665	0.310221	1.07607
ENSMUSG00000036770	Stpg3	chr2	25212207	25214637	1.04729	1.06002	3.61114	21.7297	8.98064	9.27282	-2.75481	0.000690052	0.016117	down	0.0391268	0.0402188	0.149971	0.928626	0.370111	0.416031	0.0764387	0.571589
ENSMUSG00000026222	Sp100	chr1	85649988	85709998	108.611	162.694	72.6518	425.322	206.6	231.993	-1.32677	0.000702194	0.0163538	down	3.83594	5.85817	2.66053	17.2025	7.94818	9.56997	4.11821	11.5735
ENSMUSG00000002997	Prkar2b	chr12	31958476	32061296	95.127	76.2103	79.7788	171.264	204.608	163.546	-1.10125	0.000721615	0.0167107	down	1.78728	1.45774	1.5637	3.68859	4.18574	3.5867	1.60291	3.82034
ENSMUSG00000070366	Plpp4	chr7	129257031	129391412	1.39e-17	1.39e-17	1.39e-17	3.32934	3.99146	7.85456	-5.3886	0.000730589	0.0168946	down	0	0	0	0.255248	0.282586	0.58476	0	0.374198
ENSMUSG00000001517	Foxm1	chr6	128362967	128376146	4.16212	8.3214	6.34112	25.7792	19.9606	21.3792	-1.81756	0.00074463	0.0171464	down	0.141822	0.291559	0.226497	1.00979	0.745293	0.856803	0.219959	0.870628
ENSMUSG00000079105	C7	chr15	4988762	5063740	26.8211	20.845	4.36805	151.529	35.9255	57.1564	-2.22173	0.000745914	0.0171518	down	0.513971	0.406396	0.0757698	3.30297	0.747966	1.28026	0.332046	1.77706
ENSMUSG00000020051	Pah	chr10	87521795	87584136	12192.7	8366.73	4961.45	17270.5	20024.5	15697.1	-1.05404	0.000752088	0.0172452	down	608.421	425.298	258.61	987.842	1088.27	914.026	430.776	996.714
ENSMUSG00000028883	Sema3a	chr5	13125414	13602565	2.07315	4.13966	0.106969	17.2413	7.98199	16.3542	-2.60565	0.000764347	0.0175017	down	0.0418012	0.0859357	0	0.39684	0.175737	0.383859	0.042579	0.318812
ENSMUSG00000019892	Lrriq1	chr10	103046031	103236322	3.09241	3.11722	0.10695	17.2297	6.98349	18.1229	-2.6327	0.000774667	0.0176884	down	0.070345	0.0723083	0	0.445214	0.172514	0.475981	0.0475511	0.36457
ENSMUSG00000028459	Cd72	chr4	43446462	43454628	23.7635	15.6929	20.2423	75.6427	40.9185	53.0576	-1.50247	0.000781368	0.0178165	down	1.09909	0.7368	0.976863	3.9922	2.05922	2.86387	0.937583	2.97176
ENSMUSG00000043099	Hic1	chr11	75164565	75169519	42.4169	40.7253	51.6735	157.06	71.8577	119.958	-1.37138	0.000802195	0.0182404	down	1.04726	1.02398	1.33803	4.43761	1.93294	3.45667	1.13642	3.27574
ENSMUSG00000035365	Parpbp	chr10	88091432	88146941	1.02645	0.00378337	0.0199213	4.17226	8.98438	5.96744	-3.7256	0.000812322	0.018445	down	0.0377853	0	0	0.179358	0.357421	0.25567	0.0125951	0.26415
ENSMUSG00000032596	Uba7	chr9	107975505	107984060	42.4288	52.1666	50.5542	139.789	82.8376	126.863	-1.26715	0.000823728	0.018678	down	1.17682	1.4752	1.46688	4.44161	2.50391	4.10626	1.37297	3.68392
ENSMUSG00000024334	H2-Oa	chr17	34092340	34095234	4.13383	4.16982	2.64486	19.764	8.97948	23.3131	-2.20975	0.000826369	0.0186908	down	0.173441	0.178281	0.110798	0.946773	0.410155	1.13165	0.154173	0.829527
ENSMUSG00000044629	Cnrip1	chr11	17051586	17079371	16.4952	10.4453	5.41418	38.5991	35.931	31.6143	-1.69354	0.000826581	0.0186908	down	0.545355	0.35036	0.174193	1.45612	1.28966	1.21905	0.356636	1.32161
ENSMUSG00000020143	Dock2	chr11	34226815	34783892	14.4629	17.6812	4.24526	74.1165	26.9442	40.1461	-1.93886	0.000829281	0.0187094	down	0.228437	0.285129	0.0625417	1.33218	0.463038	0.741301	0.192036	0.845507
ENSMUSG00000021457	Syk	chr13	52583173	52648792	19.6408	20.848	12.9262	57.4162	31.9346	74.8215	-1.61165	0.000833194	0.0187094	down	0.278804	0.301669	0.18748	0.933356	0.493526	1.23402	0.255985	0.886969
ENSMUSG00000027955	Gask1b	chr3	79884533	79946280	22.7041	19.7965	5.57773	89.5078	35.9271	51.2923	-1.86463	0.000831194	0.0187094	down	0.324446	0.288024	0.0753685	1.45606	0.558003	0.855322	0.229279	0.956462
ENSMUSG00000037206	Islr	chr9	58156268	58204306	63.0415	54.2499	30.8534	230.111	76.8473	127.539	-1.54896	0.00082972	0.0187094	down	1.89816	1.66326	0.954165	7.91705	2.5183	4.48174	1.50519	4.97237
ENSMUSG00000026042	Col5a2	chr1	45374321	45503282	223.39	278.559	130.881	503.798	377.273	442.068	-1.06234	0.000841019	0.0188089	down	3.83948	4.87848	2.33919	9.92252	7.06195	8.86598	3.68571	8.61682
ENSMUSG00000038679	Trps1	chr15	50654752	50890463	728.066	806.616	243.743	1134.8	1478.16	1571.37	-1.23369	0.0008461	0.0188708	down	8.00026	9.02954	2.78768	14.2947	17.6889	20.146	6.60583	17.3765
ENSMUSG00000044548	Dact1	chr12	71309884	71320107	21.7216	34.3298	8.15745	103.95	40.9167	83.1686	-1.81897	0.000851114	0.0189567	down	0.364345	0.588521	0.133001	1.99299	0.747639	1.62676	0.361956	1.4558
ENSMUSG00000019894	Slc6a15	chr10	103367783	103419377	204.703	202.366	38.9002	449.739	457.122	384.567	-1.53204	0.000856751	0.0190304	down	4.0787	4.10783	0.789564	10.267	9.91599	8.94048	2.99203	9.70781
ENSMUSG00000036356	Csgalnact1	chr8	68356781	68735146	124.063	111.641	63.7825	337.879	185.641	195.162	-1.26049	0.000872183	0.0193206	down	4.51168	4.13519	2.4018	14.0631	7.34995	8.28611	3.68289	9.89971
ENSMUSG00000026725	Tnn	chr1	160085029	160153580	17.6207	16.7527	37.2885	153.572	16.9603	188.145	-2.31257	0.000886254	0.0196057	down	0.183454	0.177481	0.413627	1.83382	0.192815	2.28444	0.258187	1.43703
ENSMUSG00000019846	Lama4	chr10	38965515	39110188	46.5749	62.5936	59.3886	173.297	101.802	123.297	-1.24049	0.00089472	0.0197662	down	0.903406	1.23816	1.20553	3.84989	2.15221	2.79442	1.1157	2.93217
ENSMUSG00000024399	Ltb	chr17	35194439	35196320	1.05784	4.15644	3.73733	15.4676	13.9731	11.9174	-2.17411	0.000928286	0.0203699	down	0.0455637	0.187341	0.174643	0.778606	0.670443	0.616603	0.135849	0.688551
ENSMUSG00000022148	Fyb	chr15	6522853	6663313	16.5344	18.7435	7.96788	83.6158	34.9298	33.1565	-1.79817	0.000931871	0.0204211	down	0.949934	1.0985	0.455129	5.46728	2.18402	2.23819	0.834522	3.2965
ENSMUSG00000029298	Gbp9	chr5	105077630	105139539	39.2459	40.6198	5.76991	146.802	67.8656	105.356	-1.89408	0.000964186	0.0210164	down	0.634126	0.668977	0.0852829	2.70903	1.19266	1.98406	0.462795	1.96192
ENSMUSG00000072663	Spef2	chr15	9578193	9748868	1.03813	2.07109	0.0570798	11.1877	14.9742	3.19017	-3.02536	0.000968856	0.0210901	down	0.0147106	0.0302424	0	0.181552	0.23192	0.0568788	0.0149843	0.156783
ENSMUSG00000037548	H2-DMb2	chr17	34143307	34151555	4.15867	8.31459	5.14464	18.7638	21.9579	23.1731	-1.83623	0.000972015	0.0211306	down	0.146943	0.302088	0.187741	0.767252	0.849427	0.958762	0.212257	0.85848
ENSMUSG00000031517	Gpm6a	chr8	54954843	55060871	1343.4	1112.46	408.164	2173.16	2188.8	2097.26	-1.17285	0.00101202	0.0219127	down	21.3737	18.0294	6.76918	39.6294	37.9248	38.935	15.3908	38.8297
ENSMUSG00000021187	Tc2n	chr12	101645443	101718523	100.143	49.0692	7.16846	242.566	205.605	170.328	-1.98013	0.00101621	0.0219743	down	1.82153	0.907229	0.119962	5.04519	4.0658	3.61223	0.949573	4.24107
ENSMUSG00000044162	Tnip3	chr6	65525313	65634040	1.39e-17	1.39e-17	1.39e-17	2.41133	12.9803	2.41199	-5.61268	0.00102283	0.0220882	down	0	0	0	0.0765162	0.367082	0.0779086	0	0.173836
ENSMUSG00000025272	Tro	chrX	150645304	150657583	1.03276	1.04157	0.0389263	10.4315	4.989	5.92938	-3.0846	0.00103333	0.0221882	down	0.0213218	0.0219169	0	0.242903	0.112049	0.144272	0.0144129	0.166408
ENSMUSG00000027210	Meis2	chr2	115863064	116065839	189.228	202.387	80.4124	455.944	292.436	336.624	-1.19865	0.00102882	0.0221882	down	5.54444	6.04176	2.4387	15.3019	9.33016	11.5095	4.67497	12.0472
ENSMUSG00000030579	Tyrobp	chr7	30413760	30417585	21.7654	38.5634	31.6052	118.566	60.88	70.9762	-1.44327	0.00103192	0.0221882	down	1.91863	3.47479	2.91825	11.9696	5.85756	7.33009	2.77056	8.38574
ENSMUSG00000045328	Cenpe	chr3	135212537	135273611	41.228	11.5562	10.6046	60.6732	96.8176	61.5501	-1.78058	0.00104132	0.0223104	down	1.03623	0.292916	0.264786	1.74614	2.64108	1.80296	0.53131	2.0634
ENSMUSG00000036602	Alx1	chr10	102998707	103030215	8.25766	6.27012	5.19454	67.3283	4.98447	48.109	-2.58606	0.00105478	0.0225102	down	0.211175	0.162802	0.134904	1.95468	0.13872	1.42889	0.169627	1.1741
ENSMUSG00000040747	Cd53	chr3	106759921	106790149	21.6365	12.5281	3.01766	65.3608	28.9405	51.4356	-1.952	0.00109013	0.0230537	down	0.637709	0.374575	0.0775967	2.191	0.925583	1.76122	0.363293	1.62593
ENSMUSG00000039193	Nlrc4	chr17	74425438	74459142	43.435	51.0909	30.7103	90.7227	102.803	101.109	-1.22899	0.00109156	0.0230541	down	0.60638	0.727188	0.442708	1.45287	1.56296	1.64678	0.592092	1.55421
ENSMUSG00000024501	Dpysl3	chr18	43320984	43438286	109.625	105.409	100.02	210.705	193.627	230.533	-1.01001	0.00111513	0.0234911	down	2.53382	2.48168	2.41272	5.58253	4.87401	6.21557	2.47607	5.55737
ENSMUSG00000020175	Rab36	chr10	75037058	75054748	49.6479	62.5603	37.0378	141.51	110.786	99.2415	-1.23198	0.00112246	0.023615	down	1.50872	1.93853	1.1646	4.92354	3.66695	3.52439	1.53728	4.03829
ENSMUSG00000028718	Stil	chr4	115000159	115043196	0.00854765	2.07121	1.27141	9.42976	8.98258	8.53603	-2.88928	0.00114846	0.0240074	down	0	0.0439934	0.0273409	0.223471	0.202423	0.206853	0.0237781	0.210916
ENSMUSG00000037477	Tbx10	chr19	3992752	3999512	24.8613	29.2455	43.8434	88.2661	62.8765	98.67	-1.35176	0.00115973	0.0241811	down	0.714053	0.856312	1.33045	2.90926	1.97004	3.30732	0.966937	2.72887
ENSMUSG00000030921	Trim30a	chr7	104409025	104465193	17.6225	44.7042	9.43852	123.756	64.8728	63.1911	-1.80298	0.00116513	0.0242626	down	0.583955	1.51829	0.307212	4.69591	2.3467	2.45709	0.803151	3.16657
ENSMUSG00000046916	Myct1	chr10	5593775	5606904	27.9326	27.1493	31.5319	116.062	55.8896	60.6447	-1.42307	0.0011709	0.0243207	down	0.502034	0.496932	0.593908	2.38303	1.09439	1.2761	0.530958	1.58451
ENSMUSG00000019539	Rcn3	chr7	45082913	45092221	85.8954	151.243	107.634	375.544	156.694	281.891	-1.23904	0.00117498	0.0243296	down	5.32201	9.55696	6.96348	26.6623	10.5806	20.3916	7.28082	19.2115
ENSMUSG00000035236	Scai	chr2	39066214	39190734	139.531	127.238	19.9058	341.031	260.498	304.996	-1.65852	0.00117729	0.0243296	down	3.25202	3.02088	0.461658	9.10182	6.60806	8.28948	2.24485	7.99979
ENSMUSG00000049929	Lpar4	chrX	106920625	106933900	1.04704	4.13045	0.0910601	12.9281	7.98313	11.1425	-2.47848	0.00120199	0.0247462	down	0.0124822	0.0513221	0	0.177749	0.104953	0.156853	0.0212681	0.146518
ENSMUSG00000053303	Slc22a26	chr19	7781041	7802667	390.771	237.929	33.9092	916.724	685.681	705.866	-1.79977	0.00120678	0.0247512	down	8.22542	5.09983	0.722852	22.1043	15.7122	17.3321	4.6827	18.3829
ENSMUSG00000040483	Xaf1	chr11	72301629	72313733	24.8324	28.1663	25.353	75.5143	54.8929	61.6435	-1.29037	0.00121119	0.0248103	down	0.917995	1.06157	0.977393	3.1955	2.21109	2.66207	0.985652	2.68955
ENSMUSG00000031375	Bgn	chrX	73483602	73495933	1363.14	1602.93	870.765	4104.38	1547.02	2738.11	-1.12851	0.00122691	0.0249758	down	47.6891	57.1281	31.8055	164.572	58.9454	111.781	45.5409	111.766
ENSMUSG00000043631	Ecm2	chr13	49504810	49532789	41.3289	41.6899	14.5218	133.119	70.861	80.3967	-1.53693	0.00123236	0.0250029	down	0.459496	0.47232	0.161445	1.69036	0.857224	1.04378	0.36442	1.19712
ENSMUSG00000053852	Adgrg4	chrX	56870163	57001558	20.649	21.8571	4.33352	34.8467	62.8806	66.9907	-1.79908	0.00123981	0.0250508	down	0.220414	0.237894	0.0422417	0.428963	0.729735	0.830927	0.16685	0.663209
ENSMUSG00000061654	Spry3	chrGL456233.1	101352	106395	1.04298	1.05454	2.44241	31.3998	13.9722	2.23575	-3.29934	0.00128426	0.025829	down	0.0121636	0.0125031	0.0310815	0.41571	0.17898	0.0352729	0.0185827	0.209988
ENSMUSG00000028581	Laptm5	chr4	130913125	130936141	73.4732	131.383	69.9357	328.512	149.708	193.491	-1.28789	0.00130109	0.0260954	down	5.21647	9.51577	5.16287	26.7143	11.5831	16.0504	6.63171	18.1159
ENSMUSG00000001741	Il16	chr7	83642825	83745726	16.5727	23.9702	19.0378	74.7632	31.9344	64.3441	-1.51695	0.00131528	0.0262808	down	0.348883	0.515517	0.41789	1.80097	0.733373	1.58081	0.42743	1.37172
ENSMUSG00000039488	Cntn5	chr9	9660891	10904775	1.04291	2.0793	1.30577	10.2989	7.98366	10.3008	-2.59997	0.00131678	0.0262808	down	0.0186528	0.0383468	0.0238317	0.212497	0.156837	0.216364	0.0269438	0.195233
ENSMUSG00000063887	Nlgn1	chr3	25426215	26332460	1.39e-17	1.39e-17	1.39e-17	4.27557	3.99202	4.27638	-5.12207	0.00132354	0.0263836	down	0	0	0	0.0468821	0.0415227	0.0477352	0	0.04538
ENSMUSG00000020399	Havcr2	chr11	46454935	46481255	3.10354	3.13138	2.5877	16.3744	9.97912	13.707	-2.14016	0.00134439	0.0266688	down	0.0604335	0.0621201	0.051475	0.36336	0.211724	0.311555	0.0580096	0.295546
ENSMUSG00000052504	Epha3	chr16	63543534	63864175	3.10799	6.21049	0.150995	23.3402	14.9703	11.8341	-2.32064	0.00134372	0.0266688	down	0.0632516	0.130034	0	0.540432	0.332396	0.285323	0.0644285	0.38605
ENSMUSG00000069874	Irgm2	chr11	58199618	58222782	142.739	183.617	120.482	367.677	241.533	292.111	-1.01109	0.00134969	0.0267416	down	2.09413	2.74531	1.84186	6.18027	3.8597	5.00192	2.2271	5.01396
ENSMUSG00000026012	Cd28	chr1	60716800	60773359	1.39e-17	1.39e-17	1.39e-17	9.6785	2.99281	2.4374	-5.37929	0.00135255	0.0267657	down	0	0	0	0.244002	0.0736734	0.0677571	0	0.128478
ENSMUSG00000029765	Plxna4	chr6	32144268	32588192	46.5086	47.9561	20.7902	109.743	90.8246	90.7476	-1.33115	0.00136295	0.0268739	down	0.332841	0.349733	0.151201	0.898794	0.707424	0.757858	0.277925	0.788025
ENSMUSG00000031506	Ptpn7	chr1	135132700	135145317	0.0244411	5.196	6.09786	24.133	11.9743	20.599	-2.29824	0.00139685	0.0272787	down	0	0.0911123	0.113249	0.471234	0.223588	0.411265	0.0681203	0.368696
ENSMUSG00000051037	Zfp455	chr13	67194506	67209298	7.21535	7.2733	0.213915	21.4229	21.9581	18.7824	-2.01744	0.00140564	0.0274131	down	0.140583	0.144507	0	0.476653	0.464379	0.427087	0.09503	0.45604
ENSMUSG00000072680	Tmem254c	chr14	26063919	26067355	80.4873	35.5138	4.57896	277	278.469	59.4475	-2.34762	0.00140709	0.0274131	down	4.59483	2.05877	0.225791	18.0636	17.274	3.98595	2.29313	13.1079
ENSMUSG00000069792	Wfdc17	chr11	83703991	83706268	11.3012	4.19605	0.225101	23.9733	22.9554	24.8573	-2.13356	0.00142246	0.0276795	down	1.09173	0.408074	0	2.6382	2.3992	2.78215	0.499936	2.60652
ENSMUSG00000026779	Mastl	chr2	23115606	23156024	17.525	6.31803	10.2194	33.3799	32.9362	36.0098	-1.57566	0.00142826	0.0276933	down	0.264809	0.0960703	0.159215	0.576733	0.540271	0.632399	0.173365	0.583134
ENSMUSG00000029561	Oasl2	chr5	114896936	114912234	68.1765	50.0806	20.9024	194.872	92.8182	109.504	-1.50858	0.00142718	0.0276933	down	2.62904	1.96539	0.814298	8.58431	3.89359	4.92858	1.80291	5.80216
ENSMUSG00000105096	Gbp10	chr5	105215699	105239533	1.04283	3.10055	0.0744401	19.1916	4.98756	8.46054	-2.80326	0.00142537	0.0276933	down	0.0249997	0.0770924	0	0.522137	0.131377	0.241654	0.0340307	0.29839
ENSMUSG00000039431	Mtmr7	chr8	40551095	40634797	22.6805	12.5434	6.74174	60.1991	46.91	29.7332	-1.69068	0.00145502	0.0280787	down	0.653446	0.366373	0.189744	1.97384	1.46723	1.00488	0.403188	1.48198
ENSMUSG00000070390	Nlrp1b	chr11	71153102	71230733	1.03813	2.07109	0.0570798	13.947	4.98836	6.76366	-2.83727	0.00146072	0.0281555	down	0.0134604	0.0276722	0	0.204458	0.0707364	0.10409	0.0137109	0.126428
ENSMUSG00000031342	Gpm6b	chrX	166238911	166388988	45.4959	52.1303	28.2523	149.38	69.8619	104.483	-1.35872	0.00146538	0.0281788	down	0.779235	0.910208	0.497793	2.92544	1.30295	2.0885	0.729079	2.10563
ENSMUSG00000034641	Cd300ld	chr11	114982274	114989922	7.20393	5.20798	0.190087	36.3825	12.9719	16.9878	-2.33057	0.00146514	0.0281788	down	0.139999	0.10279	0	0.797446	0.273265	0.386646	0.0809295	0.485786
ENSMUSG00000037649	H2-DMa	chr17	34119541	34139101	85.8085	65.7732	64.6795	176.568	121.763	167.981	-1.1071	0.00147547	0.0283061	down	4.59754	3.5871	3.60934	10.8328	7.10268	10.4945	3.93133	9.47667
ENSMUSG00000000197	Nalcn	chr14	123276634	123627144	2.04874	0.0073671	0.038918	21.915	1.99267	7.58377	-3.63762	0.00149154	0.0285407	down	0.0291537	0	0	0.345964	0.0306414	0.126813	0.00971791	0.167806
ENSMUSG00000039167	Adgrl4	chr3	151437887	151545086	234.727	270.18	64.1598	599.824	357.31	503.784	-1.35867	0.00149469	0.0285407	down	11.6584	13.6731	3.28091	34.1302	19.3246	29.1911	9.53749	27.5486
ENSMUSG00000038702	Dsel	chr1	111858702	111864918	28.8548	15.6627	3.08962	66.9052	42.9147	67.7858	-1.88425	0.00151907	0.0288376	down	0.577911	0.318235	0.0527403	1.52835	0.932794	1.57612	0.316295	1.34575
ENSMUSG00000038642	Ctss	chr3	95526786	95556403	48.5884	68.7369	9.64619	220.593	94.8138	128.385	-1.80065	0.00152742	0.0288954	down	1.83489	2.64856	0.349156	9.52514	3.89807	5.66059	1.61087	6.36127
ENSMUSG00000022206	Npr3	chr15	11839896	11907287	95.1387	125.126	43.7035	245.992	195.623	185.802	-1.24572	0.0015499	0.0291852	down	1.38103	1.85162	0.652085	4.09	3.09233	3.14872	1.29491	3.44368
ENSMUSG00000037725	Ckap2	chr8	22168160	22185819	0.0111106	3.10072	1.3058	10.2818	11.978	7.60648	-2.65859	0.00157082	0.0295112	down	0	0.114798	0.0475628	0.424097	0.469519	0.323861	0.0541201	0.405825
ENSMUSG00000042489	Clspn	chr4	126556935	126593903	0.00587391	0.00743192	2.34446	14.8278	5.98678	5.86139	-3.36374	0.00158599	0.0296936	down	0	0	0.0814298	0.514302	0.20096	0.215625	0.0271433	0.310296
ENSMUSG00000026837	Col5a1	chr2	27886425	28039514	79.6484	105.339	63.6011	352.654	100.801	198.675	-1.38986	0.00162829	0.0303226	down	1.1381	1.53449	0.944212	5.7671	1.56901	3.31464	1.2056	3.55025
ENSMUSG00000015354	Pcolce2	chr9	95637601	95698096	8.29843	12.5051	11.36	34.2853	41.922	22.0551	-1.60128	0.00163355	0.0303751	down	0.167205	0.257807	0.240332	0.79368	0.92262	0.52528	0.221781	0.747193
ENSMUSG00000036862	Dchs1	chr7	105752990	105787654	86.8551	79.3116	64.7607	220.408	115.774	173.067	-1.13942	0.00163705	0.0303963	down	0.856176	0.796255	0.664147	2.48681	1.24267	1.99019	0.772193	1.90656
ENSMUSG00000001642	Akr1b3	chr6	34302434	34317478	657.806	531.276	941.744	1226.41	905.256	2661.71	-1.16973	0.0016702	0.0308807	down	17.3334	14.2593	25.9413	37.0506	25.9805	81.8249	19.178	48.2853
ENSMUSG00000008136	Fhl2	chr1	43123074	43196984	73.4776	113.705	96.1234	311.338	128.748	215.016	-1.209	0.00169068	0.0311418	down	3.38671	5.34442	4.63173	16.4381	6.46731	11.5732	4.45429	11.4929
ENSMUSG00000031264	Btk	chrX	134542336	134583570	1.04712	3.10951	1.33684	17.3735	8.98142	7.56088	-2.54591	0.00169195	0.0311418	down	0.035503	0.109482	0.0453602	0.674095	0.335832	0.308863	0.0634482	0.439597
ENSMUSG00000040950	Mgl2	chr11	70130329	70137550	16.569	30.1644	10.5478	60.9095	50.9015	49.6195	-1.48392	0.00169038	0.0311418	down	0.766659	1.42835	0.489759	3.22974	2.56842	2.68639	0.894923	2.82818
ENSMUSG00000006398	Cdc20	chr4	118432901	118437352	5.19981	7.3156	11.1269	31.8141	30.9418	16.9076	-1.74427	0.00169387	0.0311421	down	0.256793	0.369544	0.590563	1.80402	1.67336	0.992893	0.405634	1.49009
ENSMUSG00000048376	F2r	chr13	95601803	95618487	324.721	365.179	139.894	1101.34	388.249	548.127	-1.29529	0.00169717	0.0311675	down	4.97915	5.7049	2.22858	19.3444	6.4832	9.80988	4.30421	11.8792
ENSMUSG00000096727	Psmb9	chr17	34181987	34187764	35.1402	28.1937	26.7145	97.0315	50.8988	77.1166	-1.31815	0.0017004	0.0311918	down	1.64104	1.33955	1.295	5.1778	2.58717	4.19896	1.4252	3.98798
ENSMUSG00000039963	Ccdc40	chr11	119228572	119265238	1.39e-17	1.39e-17	1.39e-17	1.54304	2.99266	11.4813	-5.45637	0.00172501	0.0316078	down	0	0	0	0.0464786	0.0771849	0.307609	0	0.143757
ENSMUSG00000030468	Siglecg	chr7	43408204	43418358	2.06241	2.07917	0.0744256	10.3435	6.98549	8.55081	-2.47012	0.00174833	0.0319275	down	0.0413116	0.0424645	0	0.235315	0.151969	0.199664	0.0279254	0.195649
ENSMUSG00000026235	Epha4	chr1	77367185	77515088	43.4328	53.1629	27.0053	109.737	79.8444	103.705	-1.24162	0.00176031	0.0321104	down	0.649073	0.810157	0.414642	1.87794	1.29942	1.80754	0.624624	1.66163
ENSMUSG00000045680	Tcf21	chr10	22817281	22820174	130.282	144.983	56.3573	407.25	133.737	335.112	-1.39985	0.00176603	0.0321788	down	4.36213	4.94649	1.94621	15.6116	4.87581	13.0847	3.75161	11.1907
ENSMUSG00000024675	Ms4a4c	chr19	11404770	11427246	0.00582518	2.06182	0.0389347	5.95347	6.98666	6.85447	-2.97403	0.00178138	0.0323863	down	0	0.117697	0	0.380455	0.421203	0.442719	0.0392322	0.414792
ENSMUSG00000018008	Cyth4	chr15	78597047	78622019	56.8607	49.0571	43.2038	138.105	112.783	85.4673	-1.17049	0.00179858	0.032525	down	2.47194	2.17134	1.95238	6.86953	5.33787	4.34443	2.19855	5.51728
ENSMUSG00000035189	Ano4	chr10	88948994	89344762	9.26835	4.20118	3.96839	25.8019	25.9516	13.4873	-1.87507	0.00179898	0.032525	down	0.223939	0.102306	0.0953716	0.708656	0.679948	0.384828	0.140539	0.591144
ENSMUSG00000026786	Apbb1ip	chr2	22774094	22875653	9.29403	6.28426	7.62098	32.725	26.9485	16.924	-1.70817	0.00181789	0.0327221	down	0.181924	0.124668	0.154956	0.729218	0.573622	0.390783	0.153849	0.564541
ENSMUSG00000073555	Gm4951	chr18	60212080	60247820	5.16412	6.23411	1.4978	38.1984	9.97705	15.2515	-2.25309	0.0018294	0.032893	down	0.099999	0.123348	0.0255526	0.83542	0.210204	0.347982	0.0829665	0.464535
ENSMUSG00000033595	Lgi3	chr14	70530685	70538324	2.04874	0.0073671	0.038918	7.75583	5.98796	5.9554	-2.97006	0.0018539	0.0332968	down	0.0441196	0	0	0.188482	0.139113	0.149265	0.0147065	0.158954
ENSMUSG00000090061	Nwd2	chr5	63649102	63810546	2.07339	2.09311	2.52134	7.56481	13.9745	12.017	-2.27302	0.00185813	0.033336	down	0.0274517	0.0282179	0.0350735	0.117276	0.201968	0.185749	0.0302477	0.168331
ENSMUSG00000039936	Pik3cd	chr4	149649168	149702571	26.9074	38.5543	23.0409	62.4241	67.869	82.3694	-1.25922	0.00189814	0.0338308	down	0.536004	0.784063	0.474108	1.42871	1.47339	1.91304	0.598058	1.60505
ENSMUSG00000020826	Nos2	chr11	78920787	78960254	4.13402	3.14325	3.80649	28.6388	6.98277	16.2301	-2.19287	0.00190363	0.0338547	down	0.0765272	0.0589973	0.073331	0.599372	0.140757	0.351373	0.0696185	0.363834
ENSMUSG00000028364	Tnc	chr4	63959785	64047015	50.6831	44.9069	58.016	252.339	40.9143	198.086	-1.67487	0.00190256	0.0338547	down	0.432589	0.390214	0.518857	2.46407	0.380433	1.97129	0.44722	1.60526
ENSMUSG00000005087	Cd44	chr2	102811141	102901665	10.3537	17.6649	5.42836	44.7265	31.9376	28.9973	-1.64127	0.00190825	0.0339	down	0.1894	0.330966	0.0967944	0.934997	0.637008	0.622469	0.20572	0.731491
ENSMUSG00000041673	Lrrc18	chr14	32991382	33015291	1.03813	2.07109	0.0570798	6.79771	5.98732	10.3956	-2.68952	0.0019727	0.0347448	down	0.0458401	0.0942389	0	0.348146	0.289075	0.531723	0.046693	0.389648
ENSMUSG00000074785	Plxnc1	chr10	94790866	94944835	6.19029	4.18714	3.89462	27.5461	6.98199	31.9649	-2.19035	0.00197939	0.0347448	down	0.163186	0.111827	0.104247	0.826243	0.200099	0.972729	0.12642	0.666357
ENSMUSG00000051166	Eml5	chr12	98786805	98901484	309.193	307.807	134.791	501.079	574.897	449.671	-1.01915	0.00198503	0.0347721	down	6.32172	6.41122	2.86339	11.7421	12.7997	10.7296	5.19877	11.7571
ENSMUSG00000068246	Apol9b	chr15	77729039	77736382	4.15886	7.28787	6.31187	24.9624	22.9567	13.5112	-1.77246	0.00203446	0.0354479	down	0.185125	0.33301	0.295655	1.27418	1.11879	0.715787	0.271263	1.03625
ENSMUSG00000035258	Abi3bp	chr16	56477878	56690135	30.0048	49.9709	14.5048	166.76	48.9007	88.1237	-1.67964	0.00207496	0.0360381	down	0.424132	0.721603	0.205544	2.69359	0.753205	1.45612	0.450426	1.63431
ENSMUSG00000041431	Ccnb1	chr13	100778650	100786570	0.0030045	0.00380078	1.18803	8.7191	4.9898	3.30543	-3.54636	0.00208443	0.0360874	down	0	0	0.0447594	0.332584	0.184102	0.135454	0.0149198	0.21738
ENSMUSG00000025933	Tmem14a	chr1	21218575	21230167	42.3798	37.5678	29.3531	67.5061	84.837	97.8037	-1.18971	0.00209525	0.036198	down	1.78508	1.61114	1.27942	3.26534	3.88963	4.79776	1.55855	3.98424
ENSMUSG00000036564	Ndrg4	chr8	95676980	95715119	30.9817	9.48899	30.0559	94.3468	30.9347	118.619	-1.78397	0.00210129	0.0362606	down	1.01665	0.313506	1.03913	3.53889	1.10414	4.52049	0.78976	3.05451
ENSMUSG00000040254	Sema3d	chr5	12383385	12588948	20.6757	33.2594	1.85062	109.113	43.9111	82.2744	-2.06385	0.00211397	0.0363673	down	0.320021	0.526324	0.0204437	1.92921	0.739972	1.48483	0.288929	1.38467
ENSMUSG00000046491	C1qtnf2	chr11	43474276	43491525	12.4473	24.9728	14.1037	92.2101	31.9345	40.9219	-1.67206	0.00211208	0.0363673	down	0.658499	1.35375	0.771218	5.57422	1.8456	2.54609	0.927824	3.32197
ENSMUSG00000036526	Card11	chr5	140872990	141000582	7.23625	4.21021	8.69969	27.5096	14.9684	27.5145	-1.78701	0.00213827	0.0366695	down	0.171592	0.100789	0.219234	0.744691	0.386461	0.758243	0.163872	0.629798
ENSMUSG00000095320	Ccl21a	chrJH584294.1	121048	121713	1.39e-17	1.39e-17	1.39e-17	0	0	69.1171	-7.51813	0.00215128	0.036854	down	0	0	0	0	0	10.0487	0	3.34957
ENSMUSG00000005583	Mef2c	chr13	83504034	83667080	69.3089	116.733	33.6044	182.457	168.675	186.795	-1.28858	0.00215866	0.0369416	down	1.60592	2.75944	0.796219	4.8468	4.25746	5.05084	1.72053	4.71837
ENSMUSG00000043458	Pcdhb12	chr18	37435621	37438654	2.05605	1.04837	0.0570681	7.72284	6.98629	6.82508	-2.58342	0.0022523	0.0381031	down	0.0348711	0.0179222	0	0.148972	0.128277	0.134829	0.0175978	0.137359
ENSMUSG00000050315	Synpo2	chr3	123076519	123236149	54.7798	53.1876	27.074	186.364	63.8722	113.881	-1.42738	0.00226018	0.0381589	down	0.53241	0.526617	0.269525	2.06946	0.675717	1.29146	0.442851	1.34554
ENSMUSG00000020437	Myo1g	chr11	6506548	6520965	10.3451	10.4383	10.1529	33.4948	32.9377	21.2356	-1.49199	0.00226741	0.0382034	down	0.284559	0.2925	0.290852	1.05357	0.986962	0.687655	0.289304	0.909395
ENSMUSG00000074896	Ifit3	chr19	34583531	34588731	94.1485	131.447	103.825	304.353	143.719	258.814	-1.10115	0.00226749	0.0382034	down	2.75865	3.92628	3.17599	10.2167	4.5881	8.84955	3.28697	7.88478
ENSMUSG00000034773	Hrob	chr11	102248882	102265187	1.39e-17	1.39e-17	1.39e-17	4.27352	6.98855	1.58	-5.14727	0.00228355	0.0384343	down	0	0	0	0.162841	0.252394	0.0663217	0	0.160519
ENSMUSG00000010830	Kdelr3	chr15	79516411	79527739	12.3849	7.33548	8.923	55.2125	11.9717	40.3414	-1.89501	0.00229378	0.0385204	down	0.449889	0.26976	0.335299	2.27788	0.472846	1.70326	0.351649	1.48466
ENSMUSG00000032537	Ephb1	chr9	101922128	102354693	24.7879	21.8993	11.7756	60.9619	48.9055	42.7062	-1.37327	0.00229315	0.0385204	down	0.46762	0.420586	0.224044	1.31331	1.00344	0.941694	0.37075	1.08615
ENSMUSG00000024597	Slc12a2	chr18	57878678	57946821	596.619	324.602	179.134	821.497	723.609	819.07	-1.10236	0.00231457	0.0387565	down	5.54963	3.07471	1.73268	8.75656	7.32894	8.88802	3.45234	8.32451
ENSMUSG00000030707	Coro1a	chr7	126699773	126707787	49.6448	48.0148	49.342	149.341	76.8489	107.91	-1.18357	0.00234249	0.0391357	down	2.97327	2.92891	3.08651	10.2322	5.01301	7.54436	2.99623	7.59652
ENSMUSG00000048865	Arhgap30	chr1	171388954	171410298	19.6266	23.9265	4.34093	72.2466	37.9243	47.0306	-1.70029	0.0023444	0.0391357	down	0.22405	0.278788	0.0451984	0.940368	0.470967	0.626922	0.182679	0.679419
ENSMUSG00000076937	Iglc2	chr16	19198396	19200351	1.39e-17	1.39e-17	1.39e-17	5.20486	2.99347	3.38798	-5.01285	0.00236507	0.0394318	down	0	0	0	0.566392	0.313527	0.384466	0	0.421462
ENSMUSG00000095545	Zfp969	chr2	175692223	175703646	0.00851383	3.09068	0.0570915	9.40998	15.9731	3.19614	-2.99149	0.00237312	0.0394551	down	0	0.230081	0	0.779155	1.2547	0.288485	0.0766937	0.774113
ENSMUSG00000019942	Cdk1	chr10	69335146	69352938	3.12095	5.20912	5.02647	23.3192	10.9764	17.1201	-1.92394	0.00239795	0.039826	down	0.129762	0.222305	0.221052	1.1087	0.500071	0.836206	0.19104	0.814993
ENSMUSG00000035916	Ptprq	chr10	107517049	107720051	1.39e-17	1.39e-17	1.39e-17	6.98392	5.98942	0.695817	-5.23384	0.00241905	0.0400701	down	0	0	0	0.0743451	0.0617308	0.00946225	0	0.0485127
ENSMUSG00000057074	Ces1g	chr8	93302369	93337308	98.3458	182.639	269.875	268.663	446.144	505.699	-1.14807	0.00244084	0.040211	down	2.10446	3.98483	6.05677	6.60348	10.4073	12.6336	4.04868	9.88147
ENSMUSG00000047330	Kcne4	chr1	78816758	78820028	8.32564	19.784	17.5839	55.8099	23.9495	61.0494	-1.61809	0.00244374	0.0402183	down	0.189349	0.462255	0.423362	1.46054	0.597035	1.62439	0.358322	1.22732
ENSMUSG00000058715	Fcer1g	chr1	171229572	171234365	38.2825	68.7238	15.874	141.531	85.8322	117.379	-1.48307	0.00247411	0.0406771	down	3.41585	6.26318	1.41543	14.4613	8.34468	12.2258	3.69815	11.6772
ENSMUSG00000021614	Vcan	chr13	89655312	89742509	1.07074	11.3642	1.51561	48.9885	2.98845	66.4856	-3.04542	0.0025231	0.0414409	down	0.0136163	0.15396	0.0173968	0.73682	0.0429335	1.01347	0.0616577	0.59774
ENSMUSG00000052726	Kcnt2	chr1	140246158	140612067	5.18543	10.3738	2.79722	22.2516	14.9686	30.1898	-1.84646	0.00255452	0.0418306	down	0.11535	0.237138	0.0589505	0.569439	0.363708	0.780502	0.137146	0.571216
ENSMUSG00000026365	Cfh	chr1	140084708	140183764	729.074	845.169	57.9761	3396.11	1025.02	2001.27	-1.97607	0.00257807	0.0421318	down	10.6952	12.631	0.872212	57.0899	16.3751	34.2555	8.06614	35.9068
ENSMUSG00000095115	Itpripl2	chr7	118485111	118491975	125.142	166.881	72.701	360.929	177.655	275.014	-1.15569	0.00262214	0.0427236	down	0.932387	1.26732	0.561171	3.07978	1.4416	2.39097	0.920292	2.30412
ENSMUSG00000053318	Slamf8	chr1	172581758	172590568	3.07927	1.05434	0.0744111	18.9903	0.994059	23.4486	-3.21745	0.00265876	0.0431481	down	0.101405	0.0347449	0	0.70597	0.0355264	0.882184	0.0453832	0.541227
ENSMUSG00000066842	Hmcn1	chr1	150562524	150993435	19.5694	10.4485	2.98134	52.5202	27.9437	34.1826	-1.77616	0.00265582	0.0431481	down	0.153285	0.0829279	0.0206151	0.467199	0.237421	0.311935	0.0856093	0.338852
ENSMUSG00000092021	Gbp11	chr5	105323042	105346472	1.39e-17	1.39e-17	1.39e-17	4.29487	1.9948	5.20652	-5.00446	0.0026581	0.0431481	down	0	0	0	0.124864	0.0552947	0.152563	0	0.110907
ENSMUSG00000052562	Slc22a30	chr19	8335371	8405111	1285.51	1463.01	190.796	2806.18	3001.24	2507.58	-1.50002	0.00272028	0.0440152	down	29.263	33.9274	4.5118	73.2181	74.404	66.6085	22.5674	71.4102
ENSMUSG00000054555	Adam12	chr7	133883199	134232146	20.684	23.9725	15.4284	117.222	30.9356	42.5791	-1.65965	0.00274443	0.0442836	down	0.474009	0.560324	0.363369	3.06001	0.772206	1.14547	0.465901	1.65923
ENSMUSG00000039058	Ak5	chr3	152462815	152668360	11.371	17.6509	1.70794	82.005	18.9584	36.6822	-2.1417	0.00277866	0.0447381	down	0.391058	0.621229	0.0454212	3.20626	0.709931	1.47766	0.352569	1.79795
ENSMUSG00000039899	Fgl2	chr5	21372642	21378374	29.9898	43.7258	11.9879	154.793	42.9122	78.6878	-1.68334	0.0028308	0.0454431	down	0.404985	0.6029	0.160581	2.38638	0.631138	1.2419	0.389489	1.41981
ENSMUSG00000031465	Angpt2	chr8	18690263	18741562	80.7257	83.5521	164.871	309.348	124.754	379.052	-1.3046	0.00284588	0.0456225	down	1.95924	2.06556	4.20411	8.60848	3.30003	10.7318	2.74297	7.54678
ENSMUSG00000048285	Frmd6	chr12	70825514	70902234	55.8583	63.6395	53.2519	174.2	82.8369	128.498	-1.15697	0.00285533	0.045702	down	1.10548	1.28364	1.09855	3.94531	1.78588	2.9683	1.16256	2.89983
ENSMUSG00000053063	Clec12a	chr6	129342691	129365303	5.18149	10.3658	1.56307	27.4704	9.97648	36.2839	-2.07146	0.00290482	0.0463579	down	0.149687	0.30773	0.0382494	0.909476	0.314651	1.21541	0.165222	0.813179
ENSMUSG00000040061	Plcb2	chr2	118707517	118728438	7.26674	14.5532	7.75974	35.2629	27.9459	22.9932	-1.52894	0.00291767	0.0463871	down	0.135839	0.27926	0.14876	0.755328	0.571081	0.506463	0.187953	0.610957
ENSMUSG00000054580	Pla2r1	chr2	60417543	60553308	59.9338	55.2689	22.1353	134.658	93.8179	105.321	-1.27594	0.00291792	0.0463871	down	1.31343	1.2337	0.491855	3.37524	2.23728	2.69242	1.01299	2.76831
ENSMUSG00000054404	Slfn5	chr11	82951349	82964840	284.397	391.201	84.4184	1028.45	409.209	550.718	-1.38661	0.00292736	0.0464903	down	5.48543	7.68889	1.68202	22.724	8.5956	12.3979	4.95211	14.5725
ENSMUSG00000043153	Crppa	chr12	36381450	36689503	54.7983	51.1329	41.9621	100.187	110.788	97.6135	-1.05757	0.00295497	0.0467923	down	1.06766	1.01463	0.849338	2.23753	2.35014	2.21983	0.977208	2.26917
ENSMUSG00000027715	Ccna2	chr3	36564865	36572150	10.3371	11.4583	6.54941	34.4092	19.9592	29.1465	-1.54332	0.00296855	0.0468709	down	0.311356	0.352051	0.198901	1.18235	0.654489	1.02328	0.287436	0.953372
ENSMUSG00000020641	Rsad2	chr12	26442746	26456452	165.387	136.666	40.0755	483.655	174.659	273.18	-1.44326	0.00298214	0.0469493	down	3.02283	2.54401	0.748281	10.1158	3.47493	5.82562	2.10504	6.47211
ENSMUSG00000052142	Rasal3	chr17	32390659	32403583	7.22675	4.20167	6.31163	29.3927	14.9692	16.1535	-1.75369	0.00298136	0.0469493	down	0.175496	0.103082	0.160158	0.809234	0.395252	0.460448	0.146245	0.554978
ENSMUSG00000036545	Adamts2	chr11	50602084	50807573	33.1057	46.8878	23.171	155.638	65.8702	58.8152	-1.43773	0.00304437	0.0477448	down	0.523919	0.757323	0.376528	2.81332	1.13572	1.092	0.55259	1.68035
ENSMUSG00000040732	Erg	chr16	95359169	95586593	102.321	73.0643	49.8179	222.149	120.765	159.299	-1.15444	0.00306018	0.0479468	down	2.49383	1.81253	1.25518	6.19381	3.20355	4.52901	1.85385	4.64213
ENSMUSG00000090164	BC035044	chr6	128849090	128891126	1.39e-17	1.39e-17	1.39e-17	9.70666	0.996001	3.34492	-5.27593	0.00307225	0.0480896	down	0	0	0	0.543187	0.0546695	0.201117	0	0.266325
ENSMUSG00000055523	Gucy2g	chr19	55198099	55241236	2.07802	3.1248	2.55586	17.858	0.993398	47.8826	-3.04196	0.00309973	0.0483807	down	0.0272117	0.0419566	0.0347668	0.271251	0.0143001	0.723346	0.034645	0.336299
ENSMUSG00000091813	Ces2h	chr8	105000853	105021178	28.9249	17.7859	22.8073	53.9516	56.8911	51.3542	-1.21795	0.00312706	0.0487607	down	0.605802	0.378073	0.497571	1.29402	1.29617	1.25482	0.493815	1.28167
ENSMUSG00000025395	Prim1	chr10	128015168	128030037	49.6352	40.7324	49.271	93.3153	113.783	87.2842	-1.07435	0.00313628	0.0488111	down	1.62248	1.35505	1.68427	3.49776	4.05001	3.3327	1.55393	3.62682
ENSMUSG00000032292	Nr2e3	chr9	59942771	59960659	1.39e-17	1.39e-17	1.39e-17	15.0239	0	4.1672	-5.70482	0.00316476	0.0491608	down	0	0	0	0.548325	0	0.164207	0	0.237511
ENSMUSG00000034317	Trim59	chr3	69035288	69044755	14.3743	3.1728	0.246484	37.8978	18.9607	29.1261	-2.22568	0.00316299	0.0491608	down	0.564476	0.124335	0	1.68421	0.805166	1.32512	0.229604	1.2715
ENSMUSG00000034164	Emid1	chr11	5106265	5152257	29.0029	53.1448	34.321	116.716	62.8757	96.842	-1.24455	0.00318483	0.0494255	down	1.4053	2.63109	1.73135	6.48001	3.32327	5.48211	1.92258	5.09513
ENSMUSG00000025931	Paqr8	chr1	20890606	20939650	15.4475	6.29887	5.33613	27.3983	22.9544	31.7935	-1.58157	0.0031885	0.0494353	down	0.244754	0.100634	0.0833889	0.495695	0.39444	0.583577	0.142926	0.491237
ENSMUSG00000027499	Pkia	chr3	7366669	7445366	278.166	297.345	102.003	500.294	469.099	444.584	-1.05965	0.00320569	0.0496077	down	9.35566	10.1888	3.55486	19.2824	17.1804	17.4481	7.69976	17.9703
ENSMUSG00000041992	Rapgef5	chr12	117516479	117759737	125.1	140.789	38.7727	299.145	193.625	242.436	-1.2683	0.00320894	0.0496109	down	2.04892	2.34979	0.64904	5.61038	3.45268	4.63218	1.68258	4.56508
ENSMUSG00000029231	Pdgfra	chr5	75152292	75198215	223.338	236.801	57.8319	884.711	184.638	483.128	-1.58277	0.00321371	0.0496169	down	4.16258	4.49665	1.10798	18.8806	3.7471	10.5062	3.25574	11.0446
ENSMUSG00000028715	Cyp4a14	chr4	115486200	115496142	49811.9	53507.5	45423.6	2529.56	2360.47	2197.46	4.39133	5.27e-58	8.6e-54	up	1697.36	1857.36	1617.04	98.8008	87.6024	87.3809	1723.92	91.2614
ENSMUSG00000027875	Hmgcs2	chr3	98280435	98310738	26660	24145.3	20795.7	1883.58	2613.98	1434.78	3.59336	2.47e-32	2.02e-28	up	469.071	432.762	382.247	37.989	50.0906	29.4632	428.027	39.1809
ENSMUSG00000033860	Fgg	chr3	83007724	83015049	1333.2	761.982	2738.35	59.885	61.8804	73.775	4.62446	8.47e-26	3.46e-22	up	39.69	23.105	85.2112	2.04622	2.00648	2.55968	49.3354	2.20412
ENSMUSG00000024747	Aldh1a7	chr19	20692953	20727562	1386	3336.37	2869.73	135.938	222.574	217.723	3.71919	4.58e-24	1.5e-20	up	34.3104	84.143	74.2276	3.86496	6.00123	6.28656	64.227	5.38425
ENSMUSG00000024827	Gldc	chr19	30098447	30175429	9823.4	9252.81	14499.8	1822.05	1532.06	1605.49	2.75895	6.38e-23	1.74e-19	up	171.833	164.876	264.984	36.5315	29.1875	32.7719	200.564	32.8303
ENSMUSG00000053279	Aldh1a1	chr19	20492715	20643465	663.07	2195.64	1611.3	71.8039	77.8492	109.885	4.10395	1.5e-22	3.51e-19	up	23.564	79.5043	59.837	2.93154	3.0137	4.5484	54.3018	3.49788
ENSMUSG00000061740	Cyp2d22	chr15	82370527	82380260	1657.91	1629.1	1667.08	306.637	306.411	317.003	2.41267	1.73e-22	3.53e-19	up	57.6464	57.7027	60.557	12.2222	11.6036	12.8617	58.6353	12.2291
ENSMUSG00000025221	Kcnip2	chr19	45791839	45816061	314.453	273.507	548.155	7.42268	27.9507	17.9896	4.40798	1.23e-20	1.95e-17	up	12.1004	10.7197	22.0712	0.340091	1.17138	0.807986	14.9638	0.773153
ENSMUSG00000072949	Acot1	chr12	84009490	84018371	5760.86	6116.73	10678.4	959.28	1055.97	1158.39	2.82908	1.31e-20	1.95e-17	up	186.842	202.09	361.848	35.6668	37.3009	43.8384	250.26	38.9354
ENSMUSG00000008540	Mgst1	chr6	138140316	138156755	4004.69	4682.75	6246.67	739.09	1065.96	790.68	2.52438	5.75e-19	7.83e-16	up	261.259	311.204	425.779	55.2806	75.7392	60.1998	332.747	63.7399
ENSMUSG00000066072	Cyp4a10	chr4	115518264	115533649	52823.6	56563.2	33017	7508.75	9285.16	8097.88	2.51625	9.56e-19	1.2e-15	up	1298.31	1416.2	847.773	211.547	248.552	232.253	1187.43	230.784
ENSMUSG00000027513	Pck1	chr2	173153048	173159273	147655	205142	221128	38102.7	42449.4	36115.8	2.29845	5.59e-18	5.7e-15	up	4117.85	5827.97	6442.66	1218.04	1289.35	1175.33	5462.83	1227.58
ENSMUSG00000035504	Reep6	chr10	80329953	80336441	6595.55	10651.3	21013.1	1199.98	1459.2	1299.65	3.27256	1.51e-17	1.37e-14	up	190.695	313.714	634.757	39.773	45.95	43.8498	379.722	43.1909
ENSMUSG00000006724	Cyp27b1	chr10	127048250	127053006	1083.76	492.668	459.688	80.7596	65.874	39.1292	3.4522	4.98e-17	3.87e-14	up	31.1979	14.4431	13.8064	2.65655	2.06501	1.32367	19.8158	2.01508
ENSMUSG00000032786	Alas1	chr9	106233455	106248654	11243.5	15059.5	27496.9	2068.5	2826.57	2544.53	2.85425	5.73e-17	4.25e-14	up	358.97	489.79	917.188	75.7063	98.2871	94.799	588.649	89.5975
ENSMUSG00000005547	Cyp2a5	chr7	26835305	26843548	26451.2	83248.7	134374	1169.61	4104.12	3227.47	4.84345	6.46e-17	4.59e-14	up	1412.22	4527.67	7495.07	71.6082	238.646	201.067	4478.32	170.44
ENSMUSG00000010064	Slc38a3	chr9	107650634	107669530	4743.21	9197.48	17133.7	1034.74	1010.06	1082.09	3.31273	1.11e-16	7.52e-14	up	170.603	337	643.88	42.6624	39.5682	45.4165	383.827	42.549
ENSMUSG00000026819	Slc25a25	chr2	32414487	32451445	5063.84	13471.1	19670	1085.21	1037.01	1406.95	3.43618	2.15e-16	1.4e-13	up	136.818	370.778	555.261	33.6127	30.5162	44.3539	354.285	36.161
ENSMUSG00000057933	Gsta2	chr9	78331018	78355788	8930.9	19581.4	22087.6	1934.85	2850.53	2333.73	2.82932	2.84e-16	1.78e-13	up	669.775	1495.97	1730.6	166.345	232.83	204.236	1298.78	201.137
ENSMUSG00000022583	Ly6f	chr15	75268421	75272235	118.955	130.449	131.51	11.0663	14.9722	11.9572	3.31484	1.16e-15	6.77e-13	up	7.17386	8.0153	8.28894	0.769884	0.98347	0.844193	7.82603	0.865849
ENSMUSG00000060317	Acnat2	chr4	49379840	49408151	3190.68	2850.16	3222.79	729.736	833.4	790.767	1.9764	1.15e-15	6.77e-13	up	149.858	136.364	158.137	39.2907	42.6309	43.3395	148.119	41.7537
ENSMUSG00000040147	Maob	chrX	16709282	16817366	577.126	889.023	330.847	62.3988	90.828	67.6056	3.02369	3.52e-15	1.98e-12	up	21.2512	33.3536	12.6999	2.63936	3.64254	2.90827	22.4349	3.06339
ENSMUSG00000026621	Mtarc1	chr1	184786767	184811313	308.216	159.8	479.723	20.4101	30.942	27.4334	3.58267	3.75e-15	2.04e-12	up	8.70941	4.59641	14.1895	0.665902	0.952245	0.904026	9.1651	0.840725
ENSMUSG00000021228	Acot3	chr12	84052144	84060402	868.853	1991.09	1177.82	198.624	264.494	202.1	2.60144	3.92e-15	2.07e-12	up	19.515	45.5639	27.6343	5.11685	6.47066	5.29979	30.9044	5.6291
ENSMUSG00000003849	Nqo1	chr8	107388225	107403206	2517.48	5700.22	6552.61	714.304	839.388	788.199	2.65674	5.56e-15	2.84e-12	up	82.9087	191.243	225.478	26.9695	30.1086	30.2919	166.543	29.1233
ENSMUSG00000028001	Fga	chr3	83026076	83033627	2907.34	1356.87	6613.6	323.784	299.424	342.744	3.49272	2.93e-14	1.37e-11	up	63.6832	30.2735	151.383	8.12985	7.14332	8.75957	81.7798	8.01091
ENSMUSG00000062480	Acat3	chr17	12923813	12940600	689.874	868.258	737.494	181.541	203.609	187.599	2.00254	3.24e-14	1.47e-11	up	21.2426	27.237	23.7225	6.40979	6.82851	6.74193	24.0674	6.66008
ENSMUSG00000074179	Gm10639	chr9	78289923	78305525	226.642	1671.79	1920.38	22.8381	65.8802	30.6748	4.99421	7.32e-14	3.14e-11	up	13.6294	102.482	120.781	1.59523	4.31709	2.16568	78.9644	2.69266
ENSMUSG00000090165	Ugt1a10	chr1	88055388	88219004	175.931	751.113	227.069	13.512	26.9507	20.5579	4.23359	8.32e-14	3.48e-11	up	7.51287	32.7073	10.107	0.67128	1.25411	1.02524	16.7757	0.983544
ENSMUSG00000050777	Tmem37	chr1	120067377	120074074	2312.58	1453.85	2569.81	441.889	553.937	490.034	2.09209	1.37e-13	5.45e-11	up	90.2236	57.7769	104.757	19.7663	23.5373	22.3102	84.2525	21.8712
ENSMUSG00000089960	Ugt1a1	chr1	88211959	88218997	58.0402	253.499	246.108	10.4326	3.99043	6.8275	4.68564	1.58e-13	5.99e-11	up	1.332	5.94124	5.92599	0.270972	0.0999979	0.183935	4.39975	0.184968
ENSMUSG00000111709	Gm3776	chr9	78257129	78269166	37.3653	113.868	463.102	0.84081	1.99703	0	7.62977	1.57e-13	5.99e-11	up	2.17892	6.78142	28.4576	0.0574601	0.127228	0	12.4726	0.0615628
ENSMUSG00000021794	Glud1	chr14	34310727	34345265	26875.2	28197.7	46711.6	7153.27	8542.59	8010.53	2.10215	1.77e-13	6.59e-11	up	1143.59	1222.28	2076.58	348.909	395.899	397.756	1480.81	380.855
ENSMUSG00000021125	Arg2	chr12	79130777	79156301	275.151	260.966	454.693	60.1108	36.9264	52.2867	2.72455	2.09e-13	7.58e-11	up	9.85382	9.51958	17.0387	2.46177	1.44059	2.1843	12.1374	2.02888
ENSMUSG00000049555	Tmie	chr9	110865711	110880113	714.739	1062.4	1306.12	208.069	272.479	196.925	2.18587	3.59e-13	1.27e-10	up	30.3349	45.9374	57.9395	10.1274	12.5963	9.76002	44.7373	10.8279
ENSMUSG00000020182	Ddc	chr11	11814101	11898144	2295.05	2594.46	3078.39	855.932	612.821	639.033	1.91799	4.71e-13	1.64e-10	up	98.6419	113.595	138.24	42.1596	28.6871	32.0554	116.826	34.3007
ENSMUSG00000068086	Cyp2d9	chr15	82433437	82456845	14834.3	8833.3	13546.4	1795.96	3347.57	2885.57	2.21254	8.93e-13	2.98e-10	up	808.027	490.135	770.877	112.153	198.593	183.407	689.68	164.718
ENSMUSG00000032012	Nectin1	chr9	43743984	43832658	1894.78	1615.59	2672.11	498.454	550.942	566.342	1.93555	9.51e-13	3.11e-10	up	58.1704	50.5245	85.7207	17.5439	18.4217	20.2879	64.8052	18.7511
ENSMUSG00000051811	Cox6b2	chr7	4751792	4753094	327.951	538.536	895.829	106.265	101.805	89.8666	2.5624	4.05e-12	1.22e-09	up	35.3779	59.1939	101.095	13.1378	11.9643	11.3272	65.2222	12.1431
ENSMUSG00000042041	2010003K11Rik	chr19	4496788	4498583	203.851	372.605	669.259	65.2386	56.8909	42.6595	2.91513	1.39e-11	4.04e-09	up	8.9299	16.6342	30.6949	3.27055	2.71562	2.19083	18.753	2.72567
ENSMUSG00000021226	Acot2	chr12	83987861	83993873	1515.27	2375.31	3899.88	533.595	615.818	537.123	2.20731	2.2e-11	6.09e-09	up	35.2904	56.3567	94.9169	14.2473	15.6213	14.5997	62.188	14.8228
ENSMUSG00000032081	Apoc3	chr9	46232933	46235636	1352.79	516.743	1939.32	131.691	149.711	244.531	2.85534	2.53e-11	6.89e-09	up	140.635	54.7074	210.728	15.7193	16.9509	29.6203	135.357	20.7635
ENSMUSG00000031980	Agt	chr8	124556534	124569706	3965.37	4468.81	5528.36	1312.2	1515.09	1495.89	1.69127	3.16e-11	8.45e-09	up	107.254	123.129	156.225	40.686	44.632	47.2131	128.869	44.177
ENSMUSG00000051483	Cbr1	chr16	93605853	93610505	1908.34	6445.47	15670.9	523.207	666.72	706.912	3.6626	3.94e-11	1.04e-08	up	83.0634	285.809	712.738	26.1145	31.6085	35.9026	360.537	31.2085
ENSMUSG00000058216	Gstp3	chr19	4057477	4059569	52.7863	51.1928	94.2228	5.08345	5.98833	6.88769	3.43423	5.96e-11	1.52e-08	up	5.01463	4.95244	9.42194	0.560076	0.620061	0.760357	6.46301	0.646831
ENSMUSG00000036913	Trim67	chr8	124793092	124834713	45.5209	31.3866	68.9764	4.35636	1.99531	2.53245	3.97134	7.68e-11	1.9e-08	up	0.34683	0.243075	0.553907	0.0374163	0.0165695	0.0228583	0.381271	0.0256147
ENSMUSG00000036151	Tm6sf2	chr8	70072924	70080066	217.282	411.165	501.574	47.7426	74.8574	77.2261	2.49735	8.11e-11	1.98e-08	up	12.5951	24.2903	30.4217	3.18858	4.72779	5.21775	22.4357	4.37804
ENSMUSG00000030483	Cyp2b10	chr7	25897620	25926624	180.74	28.3178	41.1721	2.6649	0	0.823154	5.99792	1.09e-10	2.58e-08	up	6.55624	1.03976	1.53171	0.1067	0	0.0362139	3.04257	0.0476379
ENSMUSG00000024132	Eci1	chr17	24426641	24439348	3790.58	3603.68	5404.25	1230.84	1425.26	1315.94	1.68788	1.26e-10	2.85e-08	up	231.633	224.325	345.039	86.2202	94.8568	93.8373	266.999	91.6381
ENSMUSG00000037440	Vnn1	chr10	23894688	23905343	6766.12	8406.33	6166.41	2341.92	2409.37	2158.06	1.62686	1.26e-10	2.85e-08	up	220.848	279.513	210.265	87.6208	85.6513	82.1995	236.875	85.1572
ENSMUSG00000066687	Zbtb16	chr9	48654297	48836222	335.134	267.256	582.253	45.2473	29.938	91.3427	2.82667	1.8e-10	4.03e-08	up	4.49854	3.6536	8.17781	0.6986	0.437786	1.42263	5.44332	0.853004
ENSMUSG00000074183	Gsta1	chr9	78230656	78242684	15.6417	237.017	1010.41	4.40545	1.9957	0.76532	7.39217	2.37e-10	5.23e-08	up	1.0186	15.8451	69.4954	0.322337	0.142744	0.0656406	28.7864	0.176907
ENSMUSG00000033685	Ucp2	chr7	100493337	100502020	7084.73	8071.45	16758.2	2862.9	2035.09	2307.15	2.14698	2.41e-10	5.24e-08	up	320.107	371.504	791.099	148.265	100.147	121.647	494.237	123.353
ENSMUSG00000056666	Retsat	chr6	72598475	72608425	15905.8	15590.7	19150.9	4936.39	6288.92	5651.91	1.5854	2.49e-10	5.36e-08	up	648.757	647.783	816.053	230.796	279.369	269.004	704.198	259.723
ENSMUSG00000019577	Pdk4	chr6	5483351	5496309	1588.72	4370.57	3399.79	809.661	537.964	671.671	2.21215	2.87e-10	6e-08	up	54.5326	152.836	121.928	31.851	20.1126	26.9054	109.766	26.2897
ENSMUSG00000032348	Gsta4	chr9	78182774	78209349	804.783	3021.26	4306.99	322.802	368.292	425.066	2.8648	4.57e-10	9.33e-08	up	47.8556	183.044	267.675	22.0151	23.8558	29.4912	166.192	25.1207
ENSMUSG00000042371	Slc5a10	chr11	61672781	61720826	6642.05	9243.36	11256.8	2699.06	3147.95	2588.13	1.686	6.45e-10	1.28e-07	up	160.852	228.033	284.811	74.9259	83.0297	73.142	224.566	77.0325
ENSMUSG00000022947	Cbr3	chr16	93683215	93690990	78.7361	884.081	4403.81	24.9582	6.98223	29.3831	6.4478	9.08e-10	1.79e-07	up	4.29067	49.153	251.304	1.5543	0.41536	1.85545	101.583	1.27504
ENSMUSG00000032849	Abcc4	chr14	118482692	118706219	1275.32	2372.12	2629.18	582.462	519.999	656.366	1.83488	1.12e-09	2.18e-07	up	18.9168	35.8458	40.752	9.9042	8.4011	11.3598	31.8382	9.88837
ENSMUSG00000017677	Wsb1	chr11	79239372	79254671	1378.68	1778.28	1271.44	546.575	497.045	463.413	1.55494	1.19e-09	2.28e-07	up	50.3678	66.1831	48.5176	22.886	19.7773	19.7596	55.0229	20.8077
ENSMUSG00000030732	Chrdl2	chr7	100006172	100034728	80.5994	34.5307	59.4399	2.48313	7.98778	1.59053	3.83041	1.29e-09	2.45e-07	up	2.78794	1.21243	2.14633	0.101798	0.300534	0.0691	2.0489	0.157144
ENSMUSG00000001095	Slc13a2	chr11	78397087	78422217	2527.76	2873.1	3375.64	821.31	1173.75	934.652	1.58287	1.57e-09	2.94e-07	up	53.6013	62.0633	74.7881	19.9673	27.1079	23.129	63.4842	23.4014
ENSMUSG00000052974	Cyp2f2	chr7	27119909	27133660	168.548	121.103	139.198	33.4829	28.944	26.4773	2.26485	1.61e-09	2.98e-07	up	8.05852	5.89495	6.94817	1.83045	1.50688	1.48145	6.96721	1.60626
ENSMUSG00000000686	Abhd15	chr11	77515121	77538607	234.818	181.689	446.775	50.4968	62.8811	44.4231	2.44895	1.73e-09	3.17e-07	up	9.7469	7.6797	19.4202	2.40502	2.84312	2.15825	12.2823	2.4688
ENSMUSG00000023087	Noct	chr3	51224447	51251644	708.596	2461.89	3720.04	284.215	346.334	407.966	2.72962	2.14e-09	3.88e-07	up	8.70433	30.8125	47.7637	4.00506	4.63435	5.84669	29.0935	4.8287
ENSMUSG00000005413	Hmox1	chr8	75093621	75100589	1449.13	4353.08	21060.9	544.021	479.079	454.847	4.18368	2.34e-09	4.19e-07	up	63.2356	193.517	960.343	27.2097	22.7709	23.1674	405.698	24.3826
ENSMUSG00000070985	Acnat1	chr4	49447105	49473912	444.781	672.046	603.266	138.597	204.609	166.177	1.75556	2.36e-09	4.19e-07	up	22.8611	35.194	32.4009	8.17654	11.455	9.96984	30.152	9.86714
ENSMUSG00000022546	Gpt	chr15	76695716	76699686	1067.4	964.386	1967.24	316.793	420.194	376.968	1.84346	2.58e-09	4.52e-07	up	33.3286	30.6735	64.2032	11.344	14.2901	13.7356	42.7351	13.1232
ENSMUSG00000023067	Cdkn1a	chr17	29090976	29100727	300.038	270.44	1265.33	73.6696	67.8688	75.416	3.07885	3.03e-09	5.26e-07	up	10.8878	9.99527	48.0638	3.06524	2.68327	3.19361	22.9823	2.98071
ENSMUSG00000010051	Hyal1	chr9	107576927	107581710	198.648	355.822	337.504	74.5457	61.8795	78.0262	2.05319	3.7e-09	6.32e-07	up	5.09108	9.29431	9.04544	2.19005	1.72788	2.33243	7.81028	2.08345
ENSMUSG00000035775	Krt20	chr11	99428403	99438150	16.6769	36.685	375.152	0.822722	0.997761	1.73791	6.76674	3.72e-09	6.32e-07	up	0.439227	0.987625	10.487	0.0260613	0.0288525	0.0530711	3.97128	0.035995
ENSMUSG00000040466	Blvrb	chr7	27447978	27466144	671.346	1241.97	2733.16	236.263	276.468	332.573	2.45795	4.34e-09	7.31e-07	up	39.2812	74.0357	167.188	15.859	17.6211	22.7002	93.5017	18.7268
ENSMUSG00000037095	Lrg1	chr17	56119678	56122001	420.027	380.036	2378	94.1772	98.8101	101.972	3.42814	5.39e-09	8.98e-07	up	15.2537	14.0574	90.3396	3.92345	3.90929	4.32169	39.8836	4.05148
ENSMUSG00000045629	Sh3tc2	chr18	61953075	62024402	903.98	924.696	1438.84	384.668	316.391	370.992	1.60678	5.59e-09	9.22e-07	up	10.5006	10.9419	17.4685	5.12124	4.00291	5.02862	12.9703	4.71759
ENSMUSG00000041959	S100a10	chr3	93555080	93564643	1515.26	2171.8	3249.94	587.481	752.555	703.403	1.76303	5.68e-09	9.27e-07	up	131.13	191.465	293.905	58.2927	70.9332	71.0339	205.5	66.7533
ENSMUSG00000079494	Nat8f5	chr6	85817218	85820972	1240.08	1287.83	1250.97	235.217	493.056	430.18	1.70594	6.26e-09	1.01e-06	up	64.327	68.0525	67.7923	14.0066	27.8558	26.0337	66.724	22.6321
ENSMUSG00000060803	Gstp1	chr19	4035407	4037985	3543.47	7838.65	12213.7	1619.72	1897.36	1750.31	2.16327	6.52e-09	1.04e-06	up	285.407	643.176	1027.85	149.553	166.446	164.515	652.144	160.171
ENSMUSG00000023153	Tmem52	chr4	155469114	155470858	120.049	196.194	251.16	43.8166	38.9256	27.2312	2.36283	6.64e-09	1.05e-06	up	7.02098	11.6964	15.3887	2.93046	2.48096	1.87218	11.3687	2.42787
ENSMUSG00000036880	Acaa2	chr18	74779197	74806208	6535.49	7071.59	7822.97	2754.8	2750.72	2540.17	1.41328	6.76e-09	1.06e-06	up	330.962	364.803	413.885	159.909	151.713	150.111	369.883	153.911
ENSMUSG00000005125	Ndrg1	chr15	66929318	66969640	74172.7	53708	69609.9	20964.9	26753.6	22981.2	1.48201	7.22e-09	1.12e-06	up	3712.07	2738.1	3639.5	1202.68	1458.25	1342.09	3363.22	1334.34
ENSMUSG00000028327	Stra6l	chr4	45848664	45887008	545.088	479.094	893.544	227.353	119.767	142.095	1.96892	7.98e-09	1.23e-06	up	7.23353	6.476	12.3985	3.45312	1.73115	2.20245	8.70267	2.46224
ENSMUSG00000031379	Pir	chrX	164269371	164373011	65.2313	117.9	131.157	17.1042	14.97	20.6473	2.56437	8.49e-09	1.3e-06	up	2.06229	3.80227	4.34964	0.621536	0.516078	0.759416	3.40473	0.632343
ENSMUSG00000024223	Armc12	chr17	28530806	28539110	151.979	70.0244	135.142	22.3294	15.9677	21.4503	2.56964	9.38e-09	1.42e-06	up	6.4426	3.01838	5.99153	1.08179	0.737019	1.05911	5.15084	0.959308
ENSMUSG00000076435	Acsf2	chr11	94557102	94601871	763.396	2026.68	2565.59	506.596	297.426	303.114	2.27366	1.03e-08	1.51e-06	up	31.1322	84.2088	109.357	23.6683	13.2125	14.435	74.8993	17.1053
ENSMUSG00000090171	Ugt1a2	chr1	88200601	88218997	53.9086	397.338	163.511	17.1194	18.9642	15.3541	3.56893	1.03e-08	1.51e-06	up	1.24413	9.37005	3.94332	0.454275	0.477783	0.416288	4.8525	0.449449
ENSMUSG00000032802	Srxn1	chr2	152105516	152111376	1628.05	4445.89	10707.7	800.049	825.415	757.303	2.81599	1.12e-08	1.62e-06	up	68.7562	191.281	472.549	38.7329	37.9688	37.3266	244.195	38.0094
ENSMUSG00000006611	Hfe	chr13	23702034	23710854	636.139	1135.4	1059.75	332.424	290.441	295.532	1.62353	1.5e-08	2.1e-06	up	17.6715	32.1352	30.7646	10.5841	8.7883	9.58242	26.8571	9.65162
ENSMUSG00000032788	Pdxk	chr10	78436744	78464975	5836.35	6852.44	8546.26	1971.67	2882.46	2527.4	1.52442	1.55e-08	2.15e-06	up	107.961	129.125	165.166	41.8107	58.0721	54.5553	134.084	51.4794
ENSMUSG00000012123	Crybg2	chr4	134060815	134092504	177.998	393.442	578.393	44.2652	90.829	71.1267	2.47743	1.69e-08	2.3e-06	up	6.32733	14.2557	21.5262	1.81603	3.51842	2.95141	14.0364	2.76195
ENSMUSG00000036854	Hspb6	chr7	30552178	30555443	381.707	510.355	753.194	154.993	156.698	173.973	1.75865	1.69e-08	2.3e-06	up	15.6409	21.3059	32.277	7.28353	6.99441	8.31747	23.0746	7.5318
ENSMUSG00000031808	Slc27a1	chr8	71568882	71587302	3286.87	2759.39	3961.2	1059.47	1405.3	1159.98	1.46506	1.98e-08	2.67e-06	up	95.1951	81.4098	119.865	35.1768	44.328	39.2047	98.8233	39.5698
ENSMUSG00000047822	Angptl8	chr9	21835510	21837347	49.7568	113.798	241.478	13.6682	14.9713	14.5582	3.2181	2.32e-08	3.07e-06	up	2.93546	6.85198	15.0019	0.928927	0.964142	1.00495	8.26312	0.966005
ENSMUSG00000025934	Gsta3	chr1	21240589	21265661	2307.53	5138.75	5840.53	940.327	1437.24	1213.15	1.88756	2.54e-08	3.34e-06	up	80.2302	182.017	212.179	37.4858	54.4271	49.2221	158.142	47.045
ENSMUSG00000024164	C3	chr17	57203970	57228136	852.352	2125.89	4215.58	560.512	368.291	341.654	2.50103	3.33e-08	4.25e-06	up	26.1483	66.4448	135.173	19.7024	12.3071	12.239	75.9222	14.7495
ENSMUSG00000024222	Fkbp5	chr17	28399094	28517527	4567.3	3543.19	7284.79	1680.66	1310.48	1835.26	1.67323	3.5e-08	4.4e-06	up	133.108	105.189	221.823	56.1435	41.5962	62.4097	153.373	53.3831
ENSMUSG00000009356	Lpo	chr11	87806428	87828289	32.1765	87.7004	183.29	10.4906	6.98686	1.51817	3.97652	3.9e-08	4.86e-06	up	1.31086	3.65113	7.88782	0.481728	0.311105	0.081749	4.28327	0.291527
ENSMUSG00000004328	Hif3a	chr7	17031507	17062427	133.374	74.1779	118.772	21.4025	15.9673	26.6993	2.3389	4.51e-08	5.54e-06	up	2.89154	1.63588	2.69201	0.531993	0.376941	0.671675	2.40648	0.52687
ENSMUSG00000041920	Slc16a6	chr11	109450855	109473598	330.05	966.377	1411.8	221.207	140.727	174.742	2.33413	5.35e-08	6.47e-06	up	10.6534	31.7879	47.6606	8.17979	4.94914	6.58544	30.0339	6.57146
ENSMUSG00000029445	Hpd	chr5	123171807	123182727	8040.12	2216.79	3438.31	431.303	1108.87	956.255	2.45561	5.86e-08	6.99e-06	up	574.358	161.305	256.565	35.3505	86.2714	79.7005	330.743	67.1074
ENSMUSG00000042215	Bag2	chr1	33745484	33757795	525.489	960.112	1175.74	207.095	307.411	275.902	1.75099	6.9e-08	8.1e-06	up	27.0351	50.3277	63.235	12.2266	17.2278	16.5645	46.866	15.3397
ENSMUSG00000063929	Cyp4a32	chr4	115600969	115621602	48.6445	83.3896	44.6219	5.86687	10.9801	9.4437	2.73428	8.28e-08	9.65e-06	up	2.19442	3.83942	2.08785	0.310274	0.539795	0.496447	2.70723	0.448838
ENSMUSG00000042745	Id1	chr2	152736251	152737410	615.489	1398.43	1850.95	256.756	343.341	408.001	1.93824	1.06e-07	1.2e-05	up	30.0623	69.5927	94.5052	14.3897	18.2674	23.2472	64.7201	18.6348
ENSMUSG00000028766	Alpl	chr4	137741733	137796384	12001.6	15571.9	21543.7	5964.41	6267.96	5724.69	1.45164	1.09e-07	1.22e-05	up	775.057	1024.42	1453.54	441.518	440.859	431.411	1084.34	437.93
ENSMUSG00000028712	Cyp4a31	chr4	115563649	115579015	21571.4	20607.3	13782.3	6820.11	7575.45	6901.87	1.39376	1.15e-07	1.27e-05	up	679.805	661.556	453.743	246.366	260.009	253.811	598.368	253.396
ENSMUSG00000040713	Creg1	chr1	165763746	165775308	2254.74	3071.39	4108.97	1139.23	1164.76	1187.45	1.43397	1.6e-07	1.73e-05	up	70.5326	97.8765	134.305	40.8518	39.6843	43.3466	100.905	41.2943
ENSMUSG00000001155	Ftcd	chr10	76575648	76590338	590.583	661.654	693.041	147.034	269.485	251.991	1.54093	1.67e-07	1.8e-05	up	17.0653	19.477	20.9251	4.88015	8.48118	8.49344	19.1558	7.28492
ENSMUSG00000057967	Fgf18	chr11	33117430	33147400	86.9736	104.464	327.258	9.99227	27.9488	25.8244	3.0183	2.02e-07	2.11e-05	up	4.27676	5.23348	16.9129	0.580021	1.49833	1.47644	8.80773	1.18493
ENSMUSG00000040017	Saa4	chr7	46727998	46732603	24.8795	46.9157	42.8661	6.07253	5.98942	1.57009	3.04367	2.04e-07	2.13e-05	up	0.606297	1.16853	1.0974	0.16788	0.159309	0.0488386	0.95741	0.125343
ENSMUSG00000010651	Acaa1b	chr9	119148023	119157093	10444	11865	23130.7	3477.51	5592.26	4795.2	1.71248	2.16e-07	2.22e-05	up	470.642	544.668	1089.01	179.642	274.467	252.156	701.44	235.422
ENSMUSG00000074768	Bhmt	chr13	93616675	93637961	415.633	280.716	83.1659	16.8012	38.9261	49.1225	2.8904	2.25e-07	2.28e-05	up	6.58989	4.53272	1.36137	0.31125	0.671941	0.903204	4.16133	0.628798
ENSMUSG00000039252	Lgi2	chr5	52533517	52566462	15.6134	33.4601	92.1529	2.54897	2.99431	2.54948	4.06617	2.32e-07	2.34e-05	up	0.124665	0.273374	0.785768	0.0236701	0.0262053	0.0241009	0.394602	0.0246588
ENSMUSG00000058135	Gstm1	chr3	108012255	108017973	16635.1	33070.4	81439.7	8529.82	9414.91	9785.74	2.2416	3.31e-07	3.26e-05	up	946.424	1916.64	4840.68	556.276	583.386	649.669	2567.92	596.444
ENSMUSG00000031827	Cotl1	chr8	119809222	119840544	3217.61	3534.78	4889.47	1542.7	1509.1	1613.27	1.31915	3.34e-07	3.27e-05	up	157.483	176.24	250.038	86.5516	80.4454	92.1391	194.587	86.3787
ENSMUSG00000079334	Naa80	chr9	107578887	107584050	772.653	975.817	1483	374.273	384.261	420.714	1.45354	3.83e-07	3.72e-05	up	23.7904	30.6089	47.7298	13.2126	12.8871	15.1155	34.043	13.7384
ENSMUSG00000021591	Glrx	chr13	75839868	75850154	1253.52	1110.44	1306.5	461.598	587.872	488.286	1.25512	3.98e-07	3.84e-05	up	34.6563	31.2734	37.739	14.6317	17.7015	15.7548	34.5562	16.0293
ENSMUSG00000000049	Apoh	chr11	108343354	108414396	467.384	211.949	293.626	72.6352	101.806	98.5843	1.83244	4.69e-07	4.39e-05	up	35.9017	16.574	23.5437	6.40947	8.51514	8.82944	25.3398	7.91802
ENSMUSG00000009633	G0s2	chr1	193272161	193273217	915.421	1968.26	2656.66	494.16	458.118	669.334	1.77206	4.7e-07	4.39e-05	up	53.7497	117.741	163.031	33.2687	29.2995	45.8503	111.507	36.1395
ENSMUSG00000026170	Cyp27a1	chr1	74713574	74737892	2148.13	1647.93	2102.09	800.011	878.313	803.584	1.24869	4.74e-07	4.39e-05	up	99.2522	77.5604	101.472	42.3718	44.1978	43.3276	92.7614	43.2991
ENSMUSG00000031765	Mt1	chr8	94179082	94180327	4190.94	10552.2	31721.7	2418.97	2486.22	2577.95	2.63437	4.71e-07	4.39e-05	up	283.53	727.241	2242.25	187.595	183.197	203.521	1084.34	191.438
ENSMUSG00000038600	Atp6v0a4	chr6	38048483	38124586	8945.27	8084.96	8168.49	3517.96	3824.65	3597.43	1.20372	5.11e-07	4.71e-05	up	323.57	297.913	308.681	145.866	150.675	151.847	310.055	149.463
ENSMUSG00000007872	Id3	chr4	136143497	136145755	1593.81	1462.16	2079.05	689.511	692.669	756.548	1.26319	5.27e-07	4.83e-05	up	106.699	99.7127	145.435	52.9152	50.5047	59.0986	117.282	54.1728
ENSMUSG00000028494	Plin2	chr4	86648386	86670060	3248.7	4472	11087.5	1394.39	1801.54	1650.95	1.95613	5.37e-07	4.9e-05	up	192.982	270.616	688.191	94.9574	116.557	114.443	383.93	108.653
ENSMUSG00000019082	Slc25a22	chr7	141429744	141437892	956.746	962.294	1965.9	485.765	432.169	411.157	1.54677	6.36e-07	5.68e-05	up	38.6204	39.5695	82.9497	22.4742	19.001	19.372	53.7132	20.2824
ENSMUSG00000004207	Psap	chr10	60277627	60302597	50040.5	65545.8	101959	26914.9	27159.8	26462.1	1.43359	6.79e-07	5.96e-05	up	970.954	1295.57	2066.83	598.621	573.959	599.156	1444.45	590.579
ENSMUSG00000035041	Creb3l3	chr10	81084324	81098874	45.5099	50.0743	40.6372	9.44756	4.98836	11.2464	2.38311	8.36e-07	7.21e-05	up	2.1979	2.46463	2.04228	0.521644	0.262506	0.627707	2.23494	0.470619
ENSMUSG00000047797	Gjb1	chrX	101376378	101385629	2585.68	2675.89	4041.93	1173.45	1353.4	1231.97	1.30731	8.44e-07	7.21e-05	up	85.1021	89.7166	139.001	44.2738	48.5148	47.317	104.606	46.7019
ENSMUSG00000037408	Cnnm4	chr1	36471620	36508764	510.946	553.129	629.716	235.589	251.518	190.905	1.32047	8.91e-07	7.5e-05	up	8.82849	9.73621	11.371	4.66572	4.73341	3.85232	9.97857	4.41715
ENSMUSG00000034456	Uroc1	chr6	90333284	90364551	1522.45	1592.59	1953.94	602.882	767.526	777.134	1.23879	9.19e-07	7.7e-05	up	22.7951	24.2908	30.5683	10.3498	12.5162	13.5769	25.8848	12.1476
ENSMUSG00000038508	Gdf15	chr8	70629393	70632456	94.2528	414.488	4073.24	85.1148	42.9144	55.604	4.64005	9.4e-07	7.83e-05	up	3.2904	14.7554	148.894	3.39835	1.63414	2.27185	55.6466	2.43478
ENSMUSG00000054422	Fabp1	chr6	71199827	71205023	20.7797	77.1093	56.7966	5.96784	6.98686	5.969	3.00566	9.68e-07	8.02e-05	up	1.91318	7.27633	5.49982	0.635698	0.703783	0.647266	4.89644	0.662249
ENSMUSG00000022562	Oplah	chr15	76296601	76328015	7091.95	7874.18	12689.6	3369.75	3628.03	3731.14	1.36599	9.76e-07	8.05e-05	up	248.446	281.004	464.45	135.319	138.426	152.526	331.3	142.09
ENSMUSG00000048373	Fgfbp1	chr5	43978858	43981779	98.3121	109.634	201.58	29.9736	40.9247	18.6064	2.19027	1.21e-06	9.9e-05	up	3.29106	3.73901	7.08178	1.15108	1.49283	0.736705	4.70395	1.12687
ENSMUSG00000023019	Gpd1	chr15	99717515	99725005	14685.5	26590.4	31407.1	8542.7	9371	9040.32	1.43109	1.24e-06	0.00010076	up	466.244	859.988	1041.74	310.891	324.033	334.926	789.325	323.283
ENSMUSG00000031584	Gsr	chr8	33652523	33698163	4098.85	6113.58	11119.5	2263.92	2438.32	2289.18	1.60926	1.34e-06	0.000107919	up	168.251	255.645	476.904	106.526	109.011	109.655	300.267	108.397
ENSMUSG00000033831	Fgb	chr3	83040141	83049863	67.3415	39.8222	437.521	6.7025	3.98932	20.1363	4.13539	1.36e-06	0.000109473	up	0.902484	0.542331	6.17327	0.105449	0.0583715	0.308683	2.53936	0.157501
ENSMUSG00000028961	Pgd	chr4	149149991	149166771	2386.14	4830.96	9062.67	1482.73	1478.16	1537.01	1.85562	1.39e-06	0.00011042	up	76.0842	156.924	301.949	54.1964	51.3353	57.191	178.319	54.2409
ENSMUSG00000047878	A4galt	chr15	83226722	83251774	669.23	820.331	1380.42	310.84	330.365	393.365	1.47113	1.53e-06	0.000120785	up	28.5216	35.6162	61.5039	15.1916	15.336	19.5588	41.8806	16.6955
ENSMUSG00000027890	Gstm4	chr3	108040408	108044894	330.058	991.474	1988.09	249.322	224.568	223.563	2.24587	1.69e-06	0.000132072	up	12.8326	39.2829	80.8471	11.1133	9.51311	10.149	44.3209	10.2585
ENSMUSG00000033174	Mgll	chr6	88724412	88828360	1977.55	2423.3	3125.03	1168.48	1026.03	953.455	1.25716	1.82e-06	0.000141692	up	56.5681	70.6156	93.4042	38.3111	31.9662	31.8301	73.5293	34.0358
ENSMUSG00000021612	Slc6a18	chr13	73661752	73678023	13755.6	14363.4	16625	5767.28	6812.91	7309.8	1.16963	2.07e-06	0.000160462	up	345.901	367.932	436.755	166.24	186.587	214.491	383.529	189.106
ENSMUSG00000024640	Psat1	chr19	15904678	15947337	1218.36	939.326	1483.29	623.268	254.507	334.819	1.58543	2.24e-06	0.000171366	up	50.5808	39.7226	64.35	29.6348	11.5079	16.2284	51.5511	19.1237
ENSMUSG00000041237	Pklr	chr3	89136142	89146784	1000.22	2241.63	2180.26	595.234	702.651	663.977	1.46639	2.29e-06	0.000174729	up	38.0608	86.9042	86.696	25.9695	29.1232	29.4858	70.5537	28.1928
ENSMUSG00000038768	9130409I23Rik	chr1	181051237	181060667	5.22962	22.8426	10.299	1.39e-17	1.39e-17	1.39e-17	6.70294	2.33e-06	0.000176639	up	0.139356	0.630278	0.284875	0	0	0	0.351503	0
ENSMUSG00000030827	Fgf21	chr7	45613886	45615490	3.1794	16.6976	29.535	1.39e-17	1.39e-17	1.39e-17	7.07418	2.41e-06	0.000181046	up	0.166875	0.91484	1.70566	0	0	0	0.929125	0
ENSMUSG00000024885	Aldh3b1	chr19	3913491	3929808	424.102	563.562	715.461	223.548	224.568	229.609	1.32826	2.84e-06	0.000210022	up	16.4185	22.2278	28.9584	9.92237	9.4699	10.3739	22.5349	9.92205
ENSMUSG00000017307	Acot8	chr2	164792765	164804882	754.047	926.792	1738.21	342.495	478.084	376.045	1.5142	3.06e-06	0.00022161	up	37.3679	46.7885	90.0501	19.4652	25.8061	21.7518	58.0688	22.341
ENSMUSG00000078597	Cyp4a12b	chr4	115411624	115439034	1100.39	1070.7	470.01	285.184	354.321	263.753	1.54819	3.05e-06	0.00022161	up	23.5011	23.2942	10.4696	6.98259	8.24116	6.5759	19.0883	7.26655
ENSMUSG00000022304	Dpys	chr15	39768487	39857470	1087.04	1303.48	1467	358.629	662.73	531.192	1.31309	3.2e-06	0.000230474	up	35.5937	43.4798	50.1924	13.4713	23.6348	20.2965	43.0886	19.1342
ENSMUSG00000058672	Tubb2a	chr13	34074274	34078007	331.088	817.205	1770.5	233.005	230.557	216.704	2.10054	3.31e-06	0.000236614	up	10.5142	26.4449	58.813	8.48439	7.97722	8.03534	31.924	8.16565
ENSMUSG00000003526	Prodh	chr16	18060357	18090203	9006.25	5262.03	7825.56	2854.92	3373.52	3051.69	1.2514	3.6e-06	0.00025368	up	296.047	176.197	268.74	107.573	120.774	117.056	246.994	115.134
ENSMUSG00000043681	Fam25c	chr14	34351881	34355433	101.45	170.144	303.81	15.9108	46.9122	49.9257	2.34864	3.67e-06	0.000256966	up	12.7062	21.7237	39.9225	2.33868	6.40477	7.26905	24.7842	5.3375
ENSMUSG00000030790	Adm	chr7	110627661	110629820	145.938	296.417	536.396	66.6594	85.8356	90.9041	2.00568	3.74e-06	0.00025958	up	8.44714	17.4889	32.5304	4.4362	5.41506	6.1384	19.4888	5.32989
ENSMUSG00000063558	Aox1	chr1	58029931	58106413	39.396	87.6571	125.706	14.4856	17.9659	17.1431	2.34034	3.96e-06	0.000272964	up	0.370472	0.841793	1.24561	0.157343	0.184441	0.188478	0.819291	0.176754
ENSMUSG00000021751	Acox2	chr14	8225511	8259353	3752.34	4755.8	6359.18	1973.51	2206.76	2159.85	1.22944	4e-06	0.000273373	up	167.615	216.411	296.791	101.054	107.362	112.584	226.939	107
ENSMUSG00000022853	Ehhadh	chr16	21761287	21787807	34281.5	33973.1	40028.6	16907.3	17906.6	15447.8	1.10727	4.61e-06	0.000309712	up	588.194	593.793	717.516	332.521	334.619	309.291	633.168	325.477
ENSMUSG00000034837	Gnat1	chr9	107674474	107679712	3.20926	34.5015	105.636	0.822954	0	2.66529	5.21617	4.73e-06	0.000316438	up	0.135756	1.53499	4.91435	0.0429599	0	0.131225	2.19503	0.0580616
ENSMUSG00000039745	Htatip2	chr7	49759115	49773975	583.365	691.938	893.848	309.212	322.381	300.674	1.21756	5.07e-06	0.000336553	up	23.9449	28.9335	38.3498	14.5501	14.4129	14.4045	30.4094	14.4558
ENSMUSG00000019368	Sec14l4	chr11	4031462	4048024	51.6337	12.6388	41.531	4.27557	3.99202	4.27638	3.03609	5.41e-06	0.000354773	up	1.88657	0.465414	1.59084	0.179102	0.158627	0.182361	1.31428	0.173363
ENSMUSG00000053964	Lgals4	chr7	28833854	28841708	304.135	458.135	528.325	160.136	156.698	182.561	1.36825	5.4e-06	0.000354773	up	17.6732	27.1261	32.1037	10.6718	9.91934	12.3768	25.6343	10.9893
ENSMUSG00000081534	Slc48a1	chr15	97778520	97792692	4553.92	7236.51	12080.9	2808.72	2809.6	2966.06	1.4754	5.46e-06	0.000356704	up	210.213	340.291	582.661	148.621	141.255	159.771	377.722	149.882
ENSMUSG00000002831	Plin4	chr17	56100591	56109803	419.966	334.069	946.138	83.615	228.569	104.304	2.02875	5.76e-06	0.00037196	up	3.60718	2.92245	8.50226	0.826599	2.13842	1.04776	5.01063	1.33759
ENSMUSG00000026435	Slc45a3	chr1	131962967	131982969	686.81	851.632	1351.41	418.09	357.313	373.504	1.32984	5.98e-06	0.000382318	up	17.0594	21.5496	35.0899	11.9026	9.66702	10.8278	24.5663	10.7991
ENSMUSG00000026822	Lcn2	chr2	32384633	32388252	79.7762	88.8844	1760.97	43.8763	20.9563	37.7559	4.23209	6.3e-06	0.000400469	up	4.39877	4.9913	101.818	2.7659	1.26088	2.42969	37.0694	2.15216
ENSMUSG00000030088	Aldh1l1	chr6	90486427	90600203	17466.5	17409.7	21856.4	7683.48	9658.45	8684.77	1.12417	6.5e-06	0.000411422	up	507.018	514.811	662.825	255.661	305.352	294.18	561.552	285.064
ENSMUSG00000020131	Pcsk4	chr10	80321283	80329498	257.582	338.135	411.965	105.207	144.724	129.376	1.40861	6.8e-06	0.000426717	up	6.77222	9.05798	11.3282	3.17587	4.1449	3.96979	9.05278	3.76352
ENSMUSG00000018796	Acsl1	chr8	46471037	46536051	8627.76	7574.64	8358.14	3759.53	4083.16	3800.47	1.07684	6.99e-06	0.000432055	up	252.453	225.778	255.499	126.096	130.123	129.766	244.577	128.662
ENSMUSG00000011305	Plin5	chr17	56111601	56117596	292.752	292.287	598.614	152.594	112.781	132.783	1.56968	7.29e-06	0.000449092	up	7.53804	7.66628	16.131	4.5011	3.16348	3.99082	10.4451	3.88513
ENSMUSG00000024066	Xdh	chr17	73883895	73950196	755.055	911.099	1196.11	402.55	400.23	451.566	1.18946	7.82e-06	0.000479973	up	22.6093	27.7928	37.4339	13.8194	13.0534	15.7773	29.2786	14.2167
ENSMUSG00000045314	Sowahb	chr5	93041123	93045022	465.454	531.22	672.551	189.988	261.499	248.503	1.25319	7.97e-06	0.000487184	up	6.10378	7.09674	9.21952	2.85868	3.7351	3.80227	7.47335	3.46535
ENSMUSG00000032902	Slc16a1	chr3	104638668	104658462	621.637	771.248	978.589	403.648	272.474	318.66	1.25218	8.47e-06	0.000513917	up	7.18314	9.07902	11.8193	5.34426	3.42939	4.29775	9.36048	4.35713
ENSMUSG00000006575	Rundc3a	chr11	102393403	102402555	160.389	281.757	334.694	66.6404	95.8174	88.2798	1.62982	8.66e-06	0.000523588	up	6.43596	11.5239	14.0585	3.0747	4.18955	4.13407	10.6728	3.79944
ENSMUSG00000032602	Slc25a20	chr9	108662088	108684641	2685.99	3143.39	3307.46	1241.07	1550.02	1478.76	1.09745	8.99e-06	0.00054136	up	77.1797	92.0112	99.2917	40.8814	48.5084	49.5827	89.4942	46.3242
ENSMUSG00000021884	Hacl1	chr14	31598730	31641286	84.8046	84.5287	76.0189	14.3636	31.9425	18.7599	1.91301	9.05e-06	0.000543341	up	3.53525	3.5896	3.30497	0.695796	1.45001	0.916828	3.47661	1.02088
ENSMUSG00000066760	Psg16	chr7	17074040	17133450	36.0918	7.40285	19.0848	0.806105	1.99642	1.71523	3.68658	9.52e-06	0.000567317	up	0.894868	0.183968	0.489995	0.0242726	0.0537446	0.0494287	0.522944	0.042482
ENSMUSG00000030711	Sult1a1	chr7	126672865	126676432	550.188	510.31	345.756	169.488	202.611	204.808	1.2857	9.72e-06	0.000577121	up	25.7244	24.3051	16.8658	9.0892	10.3168	11.171	22.2984	10.1923
ENSMUSG00000005677	Nr1i3	chr1	171213970	171220701	48.6283	39.7172	71.6112	11.9451	13.9735	12.8364	2.03298	1.04e-05	0.000608598	up	1.39365	1.15823	2.15944	0.394104	0.436314	0.429938	1.57044	0.420119
ENSMUSG00000023800	Tiam2	chr17	3326573	3531344	310.262	255.721	294.687	121.694	122.765	93.23	1.34907	1.04e-05	0.000608598	up	5.16764	4.33803	5.12787	2.32213	2.22685	1.81492	4.87785	2.1213
ENSMUSG00000032715	Trib3	chr2	152337422	152344032	25.9846	131.515	261.552	23.3487	7.98131	18.0282	3.07965	1.1e-05	0.000644444	up	1.25235	6.48802	13.3125	1.28404	0.421203	1.01687	7.01764	0.90737
ENSMUSG00000031382	Asb11	chrX	164436994	164459170	122.065	169.003	115.356	43.6597	48.9069	41.0547	1.60318	1.15e-05	0.000668204	up	4.15036	5.85697	4.08936	1.70294	1.8114	1.63194	4.69889	1.71543
ENSMUSG00000029201	Ugdh	chr5	65413221	65435949	2559.86	4874.68	3896.98	1481.81	1744.65	1619.23	1.22552	1.19e-05	0.000689645	up	53.5266	103.839	85.1327	35.5195	39.7329	39.5107	80.8327	38.2544
ENSMUSG00000041044	Lrit1	chr14	37054830	37064946	16.5159	16.6553	4.25544	0.862046	0	0.862202	4.134	1.28e-05	0.000736143	up	0.195697	0.201159	0.046881	0.0116116	0	0.0118229	0.147912	0.00781149
ENSMUSG00000043398	Gpr135	chr12	72067976	72071125	115.869	125.258	165.351	34.9613	43.9154	53.2656	1.61722	1.3e-05	0.000741384	up	1.88087	2.07146	2.81075	0.653659	0.776619	1.00645	2.25436	0.812241
ENSMUSG00000052117	D630039A03Rik	chr4	57908483	57916297	917.278	474.918	488.622	182.246	280.463	242.475	1.41548	1.3e-05	0.000741384	up	16.5801	8.7424	9.21854	3.77982	5.52059	5.1134	11.5137	4.8046
ENSMUSG00000026547	Tagln2	chr1	172500047	172507380	4270.49	4115.07	7637.67	2312.8	2241.69	2190.65	1.2481	1.32e-05	0.000752102	up	231.624	227.364	432.827	143.79	132.423	138.653	297.272	138.289
ENSMUSG00000056234	Ncoa4	chr14	32159865	32179855	3273.38	2522.47	2564.02	1164.84	1393.32	1383.68	1.08463	1.41e-05	0.000798243	up	103.542	81.2779	84.7237	42.2383	48	51.0708	89.8477	47.103
ENSMUSG00000031762	Mt2	chr8	94172664	94173568	1731.48	3429.46	12449	1060.33	1290.52	1289.44	2.27418	1.5e-05	0.00083993	up	196.786	397.064	1478.5	138.161	159.754	171.015	690.782	156.31
ENSMUSG00000022041	Chrna2	chr14	66135039	66152948	19.7386	47.9949	67.5997	6.84142	2.99203	10.455	2.71144	1.54e-05	0.000855695	up	0.366286	0.911548	1.33006	0.146414	0.0607859	0.223618	0.869298	0.143606
ENSMUSG00000034957	Cebpa	chr7	35119293	35121928	1280.49	1345.33	3535.17	651.803	791.481	621.035	1.57723	1.66e-05	0.000916178	up	27.3557	29.2775	78.9359	15.9639	18.4168	15.4854	45.1897	16.622
ENSMUSG00000000876	Pxmp4	chr2	154585758	154603708	6012.16	5825.54	8283.12	2880.62	3255.75	3253.07	1.0995	1.72e-05	0.000944686	up	183.585	181.209	264.254	100.83	108.277	115.914	209.683	108.34
ENSMUSG00000042622	Maff	chr15	79346621	79359076	48.7467	100.357	1084.53	42.1806	28.9433	25.5542	3.67123	1.75e-05	0.000953906	up	1.56173	3.27894	36.5104	1.54572	1.01279	0.96358	13.7837	1.17403
ENSMUSG00000033307	Mif	chr10	75859353	75860240	6159.03	5747.29	9881.65	2791.5	3565.15	3151.93	1.19616	1.77e-05	0.000963931	up	550.728	523.51	923.173	286.132	347.201	328.885	665.804	320.739
ENSMUSG00000022564	Grina	chr15	76246764	76249904	19982.9	21211.7	35043.3	9983.43	11959	11355.3	1.19506	1.79e-05	0.000971598	up	1274.4	1378.04	2334.86	729.82	830.655	845.05	1662.43	801.842
ENSMUSG00000009772	Nuak2	chr1	132316126	132333488	2870.06	2286.64	3390.75	889.742	1608.91	1148.83	1.22862	1.82e-05	0.000981666	up	78.5005	63.7098	96.8984	27.903	47.928	36.6688	79.7029	37.4999
ENSMUSG00000020072	Pbld2	chr10	63024315	63058813	607.159	1022.66	708.496	311.71	380.271	328.946	1.19566	1.85e-05	0.000992748	up	25.7693	44.2227	31.4096	15.1702	17.5794	16.295	33.8005	16.3482
ENSMUSG00000040471	Ggt6	chr11	72435526	72438400	441.649	368.466	638.192	205.585	196.622	203.901	1.25531	1.86e-05	0.000995267	up	16.6089	14.1137	25.0965	8.86237	8.05366	8.94845	18.6064	8.62149
ENSMUSG00000026205	Slc23a3	chr1	75125541	75133890	395.153	508.278	808.764	214.08	221.574	248.525	1.32213	1.89e-05	0.00100424	up	14.1609	18.5571	30.3122	8.7982	8.64957	10.3916	21.0101	9.2798
ENSMUSG00000027488	Snta1	chr2	154376313	154408099	1240.12	1249.28	2255.73	668.11	674.704	699.114	1.21602	1.91e-05	0.00100999	up	33.4175	34.2929	63.5272	20.6384	19.8023	21.9838	43.7459	20.8082
ENSMUSG00000024661	Fth1	chr19	9980598	9985098	117654	138603	219935	68912.5	73711.4	65211.6	1.19609	1.96e-05	0.00102841	up	6678.89	8015.09	13043.4	4484.14	4557.32	4319.77	9245.8	4453.74
ENSMUSG00000041020	Map7d2	chrX	159414572	159498757	7.30272	28.0599	14.0714	1.73729	1.99671	0	3.63928	1.97e-05	0.00102841	up	0.187113	0.741863	0.375671	0.050753	0.0561888	0	0.434882	0.0356473
ENSMUSG00000064254	Ethe1	chr7	24587543	24608925	1680.72	1610.38	3109.44	998.893	867.333	791.518	1.26763	1.99e-05	0.00103872	up	57.9256	56.5377	111.992	39.4587	32.5575	31.8382	75.485	34.6181
ENSMUSG00000020777	Acox1	chr11	116171888	116199045	60686	47176	60900	27051	29014.3	25660.2	1.04613	2.06e-05	0.00106909	up	1266.91	1003.27	1328.23	647.327	659.697	625.108	1199.47	644.044
ENSMUSG00000054545	Ugt1a6a	chr1	88134809	88218997	36.2537	94.7651	24.6903	8.54919	6.98549	10.3453	2.56985	2.15e-05	0.00110777	up	0.870057	2.32528	0.603453	0.235997	0.182891	0.28835	1.26626	0.235746
ENSMUSG00000034394	Lif	chr11	4257557	4272514	6.32728	11.641	396.164	4.35704	0.996713	3.44285	5.50827	2.22e-05	0.00113022	up	0.115923	0.218457	7.80036	0.0917095	0.0203064	0.0747027	2.71158	0.0622395
ENSMUSG00000040447	Spns2	chr11	72451638	72489904	1535.92	1694.89	2803.47	868.554	873.322	904.731	1.18866	2.21e-05	0.00113022	up	57.2563	64.3632	109.213	37.116	35.4584	39.3568	76.9441	37.3104
ENSMUSG00000036775	Decr2	chr17	26081208	26090337	3366.48	2912.77	2934.56	1463.03	1711.71	1270.4	1.05164	2.34e-05	0.00118281	up	95.9798	84.5947	87.4031	47.8127	53.1505	42.2696	89.3259	47.7443
ENSMUSG00000020250	Txnrd1	chr10	82833951	82897712	2987.05	6376.58	12965.9	2349.65	2268.64	2179.5	1.71574	2.37e-05	0.00118788	up	67.2123	146.166	304.839	60.6044	55.5988	57.2305	172.739	57.8112
ENSMUSG00000039004	Bmp6	chr13	38345107	38500302	1767.58	1772.12	2687.29	988.519	997.085	894.362	1.11219	2.41e-05	0.00120194	up	55.8401	57.0291	88.7102	35.7962	34.3071	32.9734	67.1931	34.3589
ENSMUSG00000029380	Cxcl1	chr5	90891241	90893115	5.29102	17.9032	335.628	3.404	2.99366	4.31408	5.02577	2.42e-05	0.00120374	up	0.187321	0.654666	12.8281	0.142267	0.118128	0.181069	4.55669	0.147155
ENSMUSG00000017723	Wfdc2	chr2	164562413	164568510	1698.32	2406.6	3247.57	867.547	1067.95	1239.86	1.21106	2.73e-05	0.00133904	up	165.135	238.385	329.967	96.7167	113.1	140.667	244.496	116.828
ENSMUSG00000022809	Nr1i2	chr16	38248323	38294824	229.628	234.839	295.71	102.794	114.781	85.5357	1.3254	2.73e-05	0.00133904	up	4.59995	4.79223	6.19479	2.36052	2.50445	2.0029	5.19566	2.28929
ENSMUSG00000056501	Cebpb	chr2	167688915	167690418	1161.61	1508.2	11192.4	610.598	751.557	794.287	2.68433	3.18e-05	0.00151515	up	39.4987	52.2427	397.746	23.8078	27.8364	31.5168	163.162	27.7203
ENSMUSG00000021091	Serpina3n	chr12	104406729	104414329	40.4316	31.4465	191.49	12.8692	13.974	9.31308	2.85549	3.23e-05	0.00152676	up	0.999554	0.790346	5.01006	0.364972	0.377124	0.272516	2.26665	0.338204
ENSMUSG00000034282	Evpl	chr11	116220559	116238077	1091.16	1090.6	1279.86	527.573	577.89	614.339	1.00885	3.22e-05	0.00152676	up	8.742	8.9008	10.7139	4.8458	5.04256	5.74296	9.45225	5.21044
ENSMUSG00000031861	Lpar2	chr8	69822429	69831102	455.074	501.954	399.911	210.72	223.571	190.108	1.11995	3.26e-05	0.00153943	up	5.37671	6.04176	4.93356	2.85381	2.87691	2.62226	5.45068	2.78433
ENSMUSG00000069324	Gm5096	chr18	87756286	87758151	41.2837	26.0982	11.9493	5.20486	2.99347	3.38798	2.73253	3.4e-05	0.00159049	up	1.13396	0.728508	0.325981	0.161479	0.0893872	0.109612	0.729484	0.12016
ENSMUSG00000020190	Mknk2	chr10	80665327	80678112	4960.34	5346.52	8492.85	2560.24	2951.33	3021.77	1.13943	3.52e-05	0.00163836	up	162.528	178.454	290.74	96.1614	105.321	115.535	210.574	105.672
ENSMUSG00000050708	Ftl1	chr7	45457944	45459884	31263.6	46656.2	76980.6	21205.7	21764.2	20446.9	1.28839	3.65e-05	0.00169146	up	2106.78	3202.8	5419.58	1638.01	1597.35	1607.86	3576.39	1614.41
ENSMUSG00000021957	Tkt	chr14	30548359	30574720	5148.59	7257.36	9632.57	3404.09	3417.43	3222.15	1.13366	3.82e-05	0.00175205	up	155.359	223.085	303.682	117.743	112.313	113.46	227.375	114.505
ENSMUSG00000029059	Prxl2b	chr4	154895504	154899135	230.649	209.804	274.236	95.935	78.8465	109.786	1.32582	3.84e-05	0.00175782	up	19.0575	17.6568	23.6936	9.08668	7.09581	10.5738	20.1359	8.91875
ENSMUSG00000048772	Tmem53	chr4	117251951	117268582	507.795	321.517	527.173	210.79	203.609	166.072	1.22378	3.99e-05	0.00181272	up	29.1511	18.7966	31.6315	13.8655	12.7297	11.1336	26.5264	12.5762
ENSMUSG00000046711	Hmga1	chr17	27556497	27563674	647.497	623.117	1257.63	337.45	371.287	342.664	1.26506	4.05e-05	0.00183769	up	29.5143	28.9326	59.9365	17.6352	18.4338	18.2296	39.4611	18.0996
ENSMUSG00000041696	Rasl12	chr9	65398506	65414853	269.988	254.716	502.585	90.5658	129.751	150.972	1.46669	4.14e-05	0.00187105	up	5.74563	5.52131	11.1941	2.21529	3.00784	3.74515	7.48703	2.98942
ENSMUSG00000079263	Gm6614	chr6	141971845	142011414	85.8574	156.348	29.9492	16.231	12.9732	22.4337	2.38908	4.2e-05	0.00189199	up	1.94621	3.61541	0.689049	0.422953	0.320383	0.58931	2.08356	0.444216
ENSMUSG00000090175	Ugt1a9	chr1	88070800	88218997	1.1027	24.9118	13.8976	1.39e-17	1.39e-17	1.39e-17	6.76148	4.31e-05	0.0019315	up	0.024155	0.595899	0.339477	0	0	0	0.319844	0
ENSMUSG00000040883	Tmem205	chr9	21921008	21927556	2601.22	3165.35	5244.57	1416.68	1747.64	1644.1	1.19517	4.44e-05	0.00198104	up	143.519	177.909	302.354	89.6052	105.02	105.853	207.927	100.16
ENSMUSG00000045725	Prr15	chr6	54325835	54330201	287.563	322.504	435.953	131.801	150.71	165.436	1.22202	4.69e-05	0.00208567	up	8.20192	9.37096	13.0047	4.31338	4.68233	5.50411	10.1925	4.83327
ENSMUSG00000015837	Sqstm1	chr11	50199366	50210827	13352.3	17959.8	34735.6	8293.42	9333.07	8725.03	1.32559	5.19e-05	0.00225563	up	558.864	765.756	1518.93	397.898	425.454	426.145	947.85	416.499
ENSMUSG00000036106	Prr5	chr15	84669620	84703673	948.449	901.747	1493.19	401.544	561.922	550.959	1.14213	5.19e-05	0.00225563	up	27.3289	26.468	44.969	13.2694	17.635	18.5235	32.922	16.476
ENSMUSG00000090264	Eif4ebp3	chr18	36664060	36665917	64.0321	10.5682	52.8094	5.99803	7.98607	3.30374	2.85691	5.63e-05	0.00239431	up	4.40829	0.730858	3.81538	0.472501	0.597837	0.274914	2.98484	0.448417
ENSMUSG00000028607	Cpt2	chr4	107903981	107923610	6322.46	7650.82	10623	3768.09	4050.22	3920.44	1.06709	5.78e-05	0.00243762	up	330.987	408.013	581.024	226.119	230.932	239.498	440.008	232.183
ENSMUSG00000021384	Susd3	chr13	49230690	49248706	1912.38	1871.27	3136.19	960.986	1063.96	1182.39	1.10906	5.89e-05	0.0024606	up	108.079	107.73	185.21	62.2618	65.4899	77.9723	133.673	68.5747
ENSMUSG00000026628	Atf3	chr1	191170296	191218039	11.5041	58.5973	486.407	12.8322	15.9707	10.1706	3.82591	5.88e-05	0.0024606	up	0.396116	2.07287	17.8053	0.512799	0.605569	0.417705	6.75811	0.512024
ENSMUSG00000026688	Mgst3	chr1	167371966	167393841	3019.05	3167.45	5629.08	1634.28	1818.51	1880.59	1.14739	6.2e-05	0.00258317	up	140.76	150.438	274.228	87.3473	92.3437	102.315	188.475	94.0019
ENSMUSG00000058620	Adra2b	chr2	127363208	127367221	2915.64	4074.31	5619.14	1601.67	1826.49	2240.55	1.15321	6.26e-05	0.00259587	up	37.5154	53.4046	75.5441	23.6256	25.5964	33.6391	55.488	27.6204
ENSMUSG00000022951	Rcan1	chr16	92391953	92470867	1313.6	2234.42	3768.25	1061.41	935.203	869.496	1.35175	6.28e-05	0.00259645	up	41.2921	71.5542	123.791	38.2438	32.0197	31.8998	78.8792	34.0545
ENSMUSG00000040663	Clcf1	chr19	4214238	4223490	74.5711	110.713	318.4	37.6355	35.9299	46.3698	2.06719	6.35e-05	0.00261029	up	2.29443	3.47219	10.3009	1.33114	1.20576	1.6634	5.35583	1.4001
ENSMUSG00000007659	Bcl2l1	chr2	152780668	152831728	2242.34	2898.17	4507.21	1440.76	1430.25	1499.31	1.14222	6.46e-05	0.00264325	up	77.8588	102.513	163.53	57.3457	54.089	60.7498	114.634	57.3949
ENSMUSG00000094806	Cyp2d10	chr15	82402846	82407195	16.5207	2.1755	20.9778	0	0	0.886735	4.99084	6.52e-05	0.00265911	up	0.738561	0.0948967	1.0026	0	0	0.0446195	0.612018	0.0148732
ENSMUSG00000056665	Them6	chr15	74721204	74724639	358.988	588.653	1173.82	221.742	242.534	287.133	1.49653	6.97e-05	0.00283251	up	10.2893	17.1906	35.1951	7.29092	7.57316	9.60196	20.8917	8.15535
ENSMUSG00000001436	Slc19a1	chr10	77032241	77061002	2368.49	2352.38	3806.6	1283.11	1414.28	1373.36	1.06661	7.22e-05	0.0029111	up	96.757	97.8938	162.489	60.0876	62.9262	65.4695	119.047	62.8278
ENSMUSG00000071379	Hpcal1	chr12	17690856	17791933	1356.96	1180.39	1772.92	716.952	718.619	716.222	1.00182	7.59e-05	0.00302144	up	62.4137	55.3049	85.2127	37.8006	35.9992	38.4425	67.6438	37.4141
ENSMUSG00000021456	Fbp2	chr13	62836877	62858422	318.593	465.403	384.559	145.465	201.614	175.627	1.16063	7.68e-05	0.00303883	up	18.8795	28.1015	23.8081	9.89272	13.0139	12.1465	23.5964	11.6844
ENSMUSG00000025408	Ddit3	chr10	127290774	127296288	111.817	282.84	502.18	79.6151	66.8693	103.001	1.8441	7.69e-05	0.00303883	up	6.96725	17.9705	32.8043	5.6957	4.54283	7.48302	19.2474	5.90718
ENSMUSG00000029166	Mapre3	chr5	30814641	30866106	952.622	1150.13	2124.02	635.617	592.861	599.692	1.20861	7.87e-05	0.00309549	up	34.925	42.9549	81.3947	26.7121	23.6743	25.6586	53.0916	25.3483
ENSMUSG00000063275	Hacd1	chr2	13850282	14056135	196.515	199.336	203.632	95.2164	86.8338	61.4825	1.29849	8e-05	0.00313794	up	8.61259	8.89956	9.3243	4.77672	4.1449	3.1548	8.94548	4.02547
ENSMUSG00000021070	Bdkrb2	chr12	105563226	105595237	31.1549	59.6234	342.779	13.5402	21.9589	21.4834	2.92278	8.13e-05	0.00318441	up	0.418508	0.817358	4.86582	0.211899	0.322567	0.337118	2.03389	0.290528
ENSMUSG00000041143	Tmco4	chr4	138972888	139059171	544.078	639.782	1038.99	323.756	307.408	364.194	1.15806	8.3e-05	0.00322553	up	12.5169	14.9943	24.9916	8.53945	7.7033	9.77596	17.5009	8.6729
ENSMUSG00000031490	Eif4ebp1	chr8	27260329	27276674	357.943	478.048	1052.38	239.854	233.551	229.576	1.4246	0.000100554	0.00377391	up	13.0924	17.8141	40.2716	10.0584	9.30624	9.80251	23.7261	9.72238
ENSMUSG00000028680	Plk3	chr4	117128655	117133963	221.471	273.606	3593.93	122.266	166.68	202.396	3.05665	0.000101685	0.00380111	up	4.81723	6.06233	81.7943	3.05595	3.95107	5.13516	30.8913	4.04739
ENSMUSG00000087364	Gm13398	chr2	27037285	27040853	9.36404	12.5698	30.822	1.67651	1.99592	2.58951	2.99689	0.000101745	0.00380111	up	0.167816	0.23	0.595583	0.0354037	0.0391955	0.0540719	0.331133	0.0428904
ENSMUSG00000046203	Sprr2g	chr3	92373915	92375229	1.13031	4.30782	115.996	0	0	0.886735	6.62213	0.000102022	0.00380276	up	0.0812588	0.334106	9.75906	0	0	0.0785468	3.39148	0.0261823
ENSMUSG00000038539	Atf5	chr7	44812256	44816658	218.36	786.893	1336.88	264.868	185.641	207.27	1.83156	0.000104537	0.00388764	up	8.07655	29.6667	51.7415	11.2287	7.48291	8.954	29.8282	9.22186
ENSMUSG00000034930	Rtkn	chr6	83135463	83152579	1012.59	1269.07	1800.58	484.609	708.64	699.192	1.10881	0.00010687	0.00394741	up	38.9388	49.715	72.3635	21.3719	29.6806	31.3724	53.6724	27.475
ENSMUSG00000023905	Tnfrsf12a	chr17	23675445	23677468	198.715	392.551	2300.54	176.472	183.648	154.113	2.49112	0.000108503	0.00398541	up	13.1563	26.4836	159.424	13.4007	13.2515	11.9224	66.3547	12.8582
ENSMUSG00000035540	Gc	chr5	89417522	89457898	342.456	1474.41	733.87	348.898	203.606	257.825	1.65379	0.000108875	0.00398541	up	15.5919	68.4177	34.9068	18.2009	10.0999	13.7056	39.6388	14.0021
ENSMUSG00000049580	Tsku	chr7	98350668	98361328	1049.83	1040.58	2336.37	380.03	526.987	776.575	1.39432	0.000109817	0.0040109	up	23.7685	23.9985	55.2901	9.87062	12.9952	20.5079	34.3523	14.4579
ENSMUSG00000033581	Igf2bp2	chr16	22059009	22163299	174.851	233.787	325.772	79.5262	120.771	81.2688	1.3821	0.000113891	0.00411368	up	4.52659	6.16718	8.82905	2.3648	3.40631	2.45961	6.50761	2.74357
ENSMUSG00000002289	Angptl4	chr17	33773750	33781830	2950.8	3383.48	5882.02	1463.73	1663.8	2259.47	1.18107	0.000114713	0.00413423	up	96.1288	112.284	200.22	54.6664	59.0339	85.8856	136.211	66.5286
ENSMUSG00000063713	Klk1b24	chr7	44188236	44192455	47.5527	38.6324	38.0734	11.068	12.9751	13.7392	1.70779	0.000115989	0.00417101	up	2.7715	2.29146	2.30934	0.743578	0.823217	0.931827	2.45743	0.832874
ENSMUSG00000049382	Krt8	chr15	101996698	102004482	2716.03	3287.47	6110.82	1486.03	1798.54	1983.47	1.20121	0.000120885	0.00431855	up	70.9469	87.479	166.792	44.5005	51.1691	60.4572	108.406	52.0423
ENSMUSG00000029830	Svopl	chr6	37983739	38046996	273.049	299.499	254.386	125.046	133.744	118.167	1.13311	0.000126044	0.00448321	up	6.5658	7.33703	6.3869	3.44717	3.5027	3.31758	6.76324	3.42248
ENSMUSG00000048489	Depp1	chr6	116650609	116652794	261.631	131.603	275.353	84.7884	88.8297	81.3431	1.38903	0.000135377	0.00477357	up	13.1988	6.75676	14.5305	4.90315	4.87998	4.79066	11.4953	4.85793
ENSMUSG00000018849	Wwc1	chr11	35838400	35980527	7284.3	7371.15	10938	3546.98	4259.82	4797.88	1.02175	0.000136409	0.00479001	up	198.917	205.049	312.061	111.031	126.693	152.883	238.675	130.202
ENSMUSG00000030278	Cidec	chr6	113424634	113435760	509.995	560.551	2144.52	138.387	451.144	163.331	2.09388	0.000137208	0.00479001	up	22.7569	25.4798	100.083	7.09918	21.929	8.52233	49.4398	12.5168
ENSMUSG00000030762	Aqp8	chr7	123462291	123468004	17.6472	34.4206	41.3404	3.36744	9.98533	0	2.80848	0.000137314	0.00479001	up	0.658339	1.31362	1.63277	0.147057	0.407019	0	1.20157	0.184692
ENSMUSG00000042988	Notum	chr11	120653788	120661175	622.685	656.509	1325.87	303.06	425.185	379.55	1.23307	0.00014077	0.0048691	up	19.9533	21.4301	44.4226	11.139	14.8403	14.1932	28.602	13.3908
ENSMUSG00000050335	Lgals3	chr14	47367751	47386160	647.551	698.311	2701.05	400.845	412.208	424.959	1.70848	0.000143425	0.00492998	up	39.6113	43.5137	172.766	28.1137	27.4669	30.3379	85.2972	28.6395
ENSMUSG00000079261	Gm15217	chr14	46379414	46383608	437.54	530.179	714.171	263.837	306.414	204.567	1.11768	0.000143738	0.00492998	up	49.1791	60.7097	83.9263	33.9952	37.5139	26.8594	64.605	32.7895
ENSMUSG00000020838	Slc6a4	chr11	76998603	77032340	276.179	377.744	309.971	110.293	164.685	155.992	1.16121	0.000146931	0.00499751	up	6.79699	9.47259	7.9686	3.11761	4.41473	4.47853	8.07939	4.00362
ENSMUSG00000078532	Nkain1	chr4	130531602	130574173	239.014	432.09	760.36	182.463	168.675	183.357	1.41999	0.000151774	0.00515147	up	14.3931	26.5154	47.9237	12.5994	11.0674	12.8889	29.6107	12.1852
ENSMUSG00000031586	Rbpms	chr8	33782643	33929863	1995.15	1854.62	4741.97	1207.81	1069.94	1216.6	1.29767	0.000152606	0.00516898	up	88.8877	84.1688	220.775	61.6815	51.9181	63.2494	131.277	58.9496
ENSMUSG00000022215	Fitm1	chr14	55575617	55576954	1046.71	1032.2	1706.92	582.413	658.735	616.838	1.02641	0.000160041	0.0053819	up	55.1331	55.3838	93.9671	35.1696	37.7912	37.916	68.1613	36.9589
ENSMUSG00000053228	Ceacam3	chr7	17150282	17164253	11.3621	6.30356	11.2809	0	1.9974	0	3.73832	0.000160834	0.00538237	up	0.17844	0.100048	0.186532	0	0.0340993	0	0.155007	0.0113664
ENSMUSG00000031860	Pbx4	chr8	69832491	69872292	20.7704	52.1487	62.7093	9.35508	9.98025	12.9283	2.05719	0.000165539	0.00550427	up	1.3512	3.47227	4.31588	0.705519	0.710075	0.979579	3.04645	0.798391
ENSMUSG00000023259	Slc26a6	chr9	108853283	108913049	196.576	310.978	349.994	143.212	104.797	111.304	1.25295	0.000171704	0.00567425	up	4.50107	7.2566	8.38402	3.75583	2.61437	2.9769	6.7139	3.1157
ENSMUSG00000041548	Hspb8	chr5	116408491	116422864	136.58	164.928	261.162	63.271	80.8457	74.5433	1.36132	0.000183375	0.00594003	up	5.4425	6.69632	10.9045	2.89656	3.51014	3.46739	7.6811	3.29136
ENSMUSG00000028862	Map3k6	chr4	133240818	133252929	107.636	115.924	282.147	61.8281	31.935	59.2277	1.72143	0.000185472	0.00597023	up	3.43417	3.76761	9.45033	2.25708	1.11059	2.2024	5.5507	1.85669
ENSMUSG00000030747	Dgat2	chr7	99153658	99182719	5619.17	5957.05	10089	3010.78	3997.32	3310.4	1.07009	0.000185553	0.00597023	up	316.872	342.202	594.42	194.624	245.505	217.841	417.831	219.323
ENSMUSG00000032978	Guca2b	chr4	119656607	119658954	10072.7	9346.74	15296.6	4742.76	6152.18	6196.02	1.02232	0.000185055	0.00597023	up	791.379	748.064	1255.6	427.141	526.438	568.051	931.68	507.21
ENSMUSG00000068762	Gstm6	chr3	107938847	107943749	46.632	99.1292	132.133	33.5449	22.9544	25.6488	1.75206	0.00018577	0.00597023	up	2.57349	5.58454	7.672	2.11739	1.38246	1.6584	5.27668	1.71942
ENSMUSG00000018906	P4ha2	chr11	54100095	54131665	422.012	408.109	657.157	238.134	218.579	246.777	1.07865	0.000187893	0.00601479	up	18.4312	18.1562	30.0129	11.9225	10.3981	12.5761	22.2001	11.6322
ENSMUSG00000005667	Mthfd2	chr6	83305691	83325908	48.7417	301.522	341.937	58.2866	59.8858	46.1337	2.07251	0.000191191	0.00610839	up	2.88097	18.2093	21.2236	3.95709	3.8655	3.19958	14.1046	3.67406
ENSMUSG00000028970	Abcb1b	chr5	8798147	8866315	418.844	354.844	322.755	106.787	159.693	212.768	1.19363	0.000199052	0.0063224	up	13.5084	11.6569	10.8667	3.95808	5.60896	7.99573	12.0106	5.85426
ENSMUSG00000027637	Rab5if	chr2	156863128	156873563	1720.06	2233.42	4715.45	1204.35	1269.56	1143.69	1.26061	0.000203233	0.00644269	up	80.5603	106.561	230.797	64.6607	64.7635	62.5127	139.306	63.979
ENSMUSG00000071724	Smpd5	chr15	76294348	76296896	22.8095	24.068	58.5462	8.59007	8.98329	5.90214	2.14929	0.000204212	0.00646116	up	1.13762	1.22253	3.10516	0.49091	0.489139	0.349891	1.82177	0.443313
ENSMUSG00000023043	Krt18	chr15	102028180	102032027	249.372	357.031	1228.77	196.244	136.735	198.862	1.78624	0.000204828	0.00646814	up	8.87179	12.9412	45.7633	8.00307	5.30065	8.25545	22.5254	7.18639
ENSMUSG00000025194	Abcc2	chr19	43782192	43840740	8142.78	13743.5	17258.3	6505.83	6500.51	5446.18	1.08496	0.00020952	0.00657969	up	178.669	307.197	395.633	163.63	155.348	139.45	293.833	152.809
ENSMUSG00000041889	Shisa4	chr1	135371057	135375237	247.239	245.319	476.012	138.78	143.724	122.422	1.2566	0.000228475	0.00709142	up	9.4421	9.54318	19.0293	6.07592	5.97926	5.46091	12.6715	5.8387
ENSMUSG00000044313	Mab21l3	chr3	101813076	101848959	51.8091	90.8404	184.766	24.7205	39.9263	24.7251	1.86942	0.000227771	0.00709142	up	0.845309	1.51189	3.17521	0.465447	0.710755	0.473917	1.84414	0.55004
ENSMUSG00000022346	Myc	chr15	61985391	61990374	226.608	276.672	932.929	199.985	95.8124	119.816	1.78824	0.000235153	0.00727104	up	6.65039	8.27187	28.672	6.71716	3.064	4.10951	14.5314	4.63022
ENSMUSG00000025477	Inpp5a	chr7	139389109	139579652	855.394	1020.71	1721.94	592.781	586.873	537.108	1.06697	0.00023661	0.00728848	up	26.5944	32.328	55.9593	21.126	19.8736	19.49	38.2939	20.1632
ENSMUSG00000018932	Map2k3	chr11	60932033	60952811	1102.6	1431.91	2747.49	762.331	798.466	777.907	1.175	0.000237138	0.00729099	up	45.7718	60.5549	119.209	36.2791	36.1031	37.6864	75.1787	36.6896
ENSMUSG00000022548	Apod	chr16	31296192	31314808	53.8254	31.4281	123.976	21.0164	0.994613	9.36416	2.73012	0.00023977	0.00731681	up	3.12588	1.85372	7.6035	1.36964	0.0631805	0.639175	4.19437	0.690665
ENSMUSG00000042608	Stk40	chr4	126103957	126141029	1765.57	2741.65	5505.95	1229.96	1492.13	1333.92	1.30361	0.000247359	0.00747849	up	59.0964	93.4851	192.587	47.1964	54.3981	52.1045	115.056	51.233
ENSMUSG00000034854	Mfsd12	chr10	81357491	81366225	488.223	503.089	931.382	284.342	276.468	324.786	1.11725	0.000251527	0.00756248	up	10.8276	11.3656	21.6008	7.2303	6.67861	8.40407	14.598	7.43766
ENSMUSG00000070803	Cited4	chr4	120666572	120667820	184.15	129.528	414.862	100.454	53.8931	79.6816	1.63614	0.000256265	0.00767668	up	7.53891	5.3984	17.8031	4.70437	2.40379	3.80742	10.2468	3.63852
ENSMUSG00000032080	Apoa4	chr9	46240696	46243459	726.036	339.308	979.477	204.506	242.533	355.851	1.34794	0.000259671	0.00776446	up	20.4603	9.73672	28.8593	6.61301	7.44381	11.6918	19.6854	8.58287
ENSMUSG00000030108	Slc6a13	chr6	121300227	121337733	2483.31	3017.15	4713.41	1573.48	1660.81	1784.64	1.02487	0.000264038	0.00786621	up	105.667	130.782	209.564	76.7507	76.9688	88.6124	148.671	80.7773
ENSMUSG00000031400	G6pdx	chrX	74409483	74429194	746.825	1326.45	1897.76	614.189	550.94	625.454	1.14856	0.000265812	0.00790465	up	30.3604	54.9377	80.642	28.6231	24.3963	29.6724	55.3134	27.5639
ENSMUSG00000029378	Areg	chr5	91139599	91148432	1.10049	4.25225	32.6106	1.39e-17	1.39e-17	1.39e-17	6.72256	0.000276125	0.00809943	up	0.0435386	0.179015	1.50193	0	0	0	0.574827	0
ENSMUSG00000042540	Acot5	chr12	84069325	84076020	14.5129	5.31818	38.1055	0	2.99513	2.61156	3.33082	0.000277783	0.00812738	up	0.507255	0.186219	1.43506	0	0.114244	0.10507	0.709511	0.0731047
ENSMUSG00000002769	Gnmt	chr17	46725664	46729168	821.181	561.541	871.221	303.907	390.251	431.07	1.00179	0.000315203	0.00904395	up	51.5364	35.8947	57.1377	21.875	26.6738	31.5588	48.1896	26.7025
ENSMUSG00000029003	Mad2l2	chr4	148130384	148145699	401.305	252.664	610.129	157.483	193.629	194.531	1.21094	0.000350343	0.00990367	up	25.8176	16.5521	41.0621	11.6233	13.5675	14.6005	27.8106	13.2638
ENSMUSG00000047501	Cldn4	chr5	134945119	134946934	297.996	411.334	2250.18	220.929	195.622	292.36	2.06161	0.000369392	0.010362	up	8.38934	11.7974	66.2841	7.1348	6.00076	9.6017	28.8236	7.57908
ENSMUSG00000048217	Nags	chr11	102145513	102149477	5.19349	6.27608	9.89516	0.886607	0	0	4.09412	0.000371502	0.0104033	up	0.123022	0.151746	0.251485	0.0233582	0	0	0.175418	0.00778606
ENSMUSG00000027999	Pla2g12a	chr3	129878606	129895825	606.129	559.466	1233.5	348.583	391.249	349.504	1.13833	0.000372453	0.0104055	up	21.923	20.612	46.6511	14.4552	15.4135	14.7544	29.7287	14.8744
ENSMUSG00000035811	Ugt2b35	chr5	87000860	87013275	4.20383	30.0735	6.73085	1.79211	0	0	4.26453	0.000380535	0.0105837	up	0.0629943	0.469455	0.100605	0.0299018	0	0	0.211018	0.00996727
ENSMUSG00000004038	Gstm3	chr3	107963696	107969283	1.10664	16.686	28.2455	1.76311	0	0.841392	3.95196	0.000390717	0.0107751	up	0.0403505	0.663626	1.18573	0.0766134	0	0.0390038	0.629903	0.0385391
ENSMUSG00000023828	Slc22a3	chr17	12418960	12507704	54.801	38.6674	56.7517	5.72921	20.9629	16.3408	1.79819	0.000411929	0.0111924	up	0.734715	0.527229	0.797013	0.0921228	0.305968	0.254598	0.686319	0.217563
ENSMUSG00000017428	Psmd11	chr11	80428615	80473248	1794.51	2548.54	3720.51	1391.99	1291.52	1309.07	1.01384	0.000425172	0.0114923	up	81.2217	117.51	175.965	72.2192	63.6681	69.144	124.899	68.3438
ENSMUSG00000006014	Prg4	chr1	150449412	150466165	3.14739	8.34571	12.2901	0	0	0.886735	4.25157	0.000430536	0.0115989	up	0.0651739	0.178647	0.277563	0	0	0.0209996	0.173795	0.00699986
ENSMUSG00000035435	Abca17	chr17	24264259	24351068	13.4203	11.4727	6.60252	3.59793	0	0	3.02062	0.000436324	0.0116154	up	0.239447	0.208264	0.117665	0.0699444	0	0	0.188459	0.0233148
ENSMUSG00000052485	Tmem171	chr13	98686235	98694834	155.21	237.946	311.867	111.447	87.8298	99.3681	1.23681	0.000433588	0.0116154	up	7.98282	12.4725	16.7947	6.56802	4.92223	5.96735	12.4167	5.8192
ENSMUSG00000032554	Trf	chr9	103204001	103230444	728.18	898.595	1422.24	524.3	570.905	356.159	1.07058	0.000445373	0.0117527	up	34.6108	43.5108	70.6645	28.5639	29.5563	19.7693	49.5954	25.9631
ENSMUSG00000037428	Vgf	chr5	137026392	137033351	0.0679085	3.23734	57.1793	1.39e-17	1.39e-17	1.39e-17	7.39469	0.000445604	0.0117527	up	0	0.0791497	1.54128	0	0	0	0.540143	0
ENSMUSG00000049653	Spatc1	chr15	76268089	76292572	11.4716	20.9565	76.8274	6.00124	3.99113	6.9069	2.67143	0.000452987	0.0118898	up	0.355898	0.665148	2.56292	0.21501	0.136022	0.250197	1.19466	0.200409
ENSMUSG00000020684	Rasl10b	chr11	83409137	83421039	19.7455	41.7843	88.6477	10.2119	10.9784	13.7797	2.09148	0.000466028	0.0121734	up	0.369382	0.799351	1.76356	0.221478	0.224766	0.300678	0.977432	0.248974
ENSMUSG00000030284	Creld1	chr6	113483297	113493343	656.826	919.454	1384.29	499.405	462.111	496.061	1.02158	0.000472874	0.0123298	up	26.2021	37.3675	57.7281	22.838	20.0798	23.0941	40.4326	22.0039
ENSMUSG00000046070	Igfals	chr17	24865997	24882010	345.484	394.512	530.809	194.381	251.519	173.768	1.03571	0.000479368	0.0123834	up	12.1935	14.185	19.5903	7.86747	9.66936	7.1637	15.323	8.23351
ENSMUSG00000025317	Car5a	chr8	121916126	121944904	141.721	122.17	220.741	67.6624	64.8748	69.4089	1.25977	0.000486609	0.0125306	up	8.48621	7.44961	13.8497	4.64565	4.23176	4.84995	9.92852	4.57579
ENSMUSG00000021250	Fos	chr12	85473890	85477273	21.8385	23.1101	225.024	13.7415	7.98246	15.5277	2.85436	0.000514761	0.0130497	up	1.0173	1.09548	11.1407	0.735826	0.407318	0.842868	4.41782	0.662004
ENSMUSG00000043091	Tuba1c	chr15	99029891	99038110	740.648	1593.66	3414.88	662.927	698.657	764.276	1.43508	0.000517456	0.0130977	up	27.4067	60.081	132.092	28.1262	28.1615	33.004	73.1933	29.7639
ENSMUSG00000025348	Itga7	chr10	128933818	128958282	335.147	354.88	582.444	236.571	196.622	169.486	1.0768	0.000528577	0.0132564	up	6.21219	6.7009	11.293	5.02383	3.96991	3.66964	8.06871	4.22113
ENSMUSG00000027335	Adra1d	chr2	131545850	131562283	14.5688	14.7237	84.2139	8.74285	2.99266	4.21519	2.81179	0.000540279	0.0134666	up	0.389991	0.400875	2.42017	0.264456	0.0878339	0.134634	1.07034	0.162308
ENSMUSG00000029206	Nsun7	chr5	66259897	66298026	33.1012	41.6963	25.5988	3.2098	13.9762	9.44091	1.90701	0.000539604	0.0134666	up	0.613327	0.788055	0.489759	0.0727828	0.282023	0.203795	0.63038	0.1862
ENSMUSG00000056737	Capg	chr6	72544391	72562983	552.302	345.545	810.017	281.063	176.657	293.153	1.18423	0.000542595	0.0134831	up	35.5325	22.6395	54.4944	20.7197	12.3786	21.9973	37.5555	18.3652
ENSMUSG00000045777	Ifitm10	chr7	142325837	142373753	11.4649	31.316	53.5092	5.93978	6.98647	7.73991	2.20027	0.000543436	0.0134835	up	0.303544	0.850952	1.51603	0.183381	0.203021	0.240066	0.890175	0.208823
ENSMUSG00000034993	Vat1	chr11	101458745	101466230	1072.59	1176.23	2438.86	748.668	659.731	787.405	1.09363	0.000548677	0.0135723	up	19.8325	22.1553	47.1348	15.8685	13.2866	16.9892	29.7075	15.3815
ENSMUSG00000041605	Inava	chr1	136213531	136234264	271.045	286.033	646.494	171.324	143.722	188.583	1.25526	0.000549994	0.0135843	up	10.6042	11.3994	26.4762	7.68479	6.12566	8.6071	16.1599	7.47252
ENSMUSG00000062382	Ftl1-ps1	chr13	74399694	74407346	181.098	311.05	637.482	124.942	145.72	157.722	1.39768	0.000589306	0.0143812	up	12.9474	22.6629	47.7361	10.2547	11.353	13.159	27.7821	11.5889
ENSMUSG00000000093	Tbx2	chr11	85832551	85841948	1423.2	1568.62	2809.68	1049.39	901.268	944.096	1.00258	0.000608294	0.0147402	up	20.0744	22.5391	41.4169	16.9663	13.846	15.5404	28.0101	15.4509
ENSMUSG00000027908	Tchhl1	chr3	93468754	93471980	137.546	177.317	72.7485	28.8884	65.8789	34.1139	1.58755	0.000608534	0.0147402	up	3.40543	4.47429	1.86469	0.826468	1.77615	0.99001	3.24814	1.19754
ENSMUSG00000015484	Fam163a	chr1	156075966	156205026	312.389	344.429	501.634	232.361	152.704	170.409	1.05861	0.00064189	0.0153526	up	4.11531	4.62236	6.91188	3.50583	2.1913	2.62124	5.21652	2.77279
ENSMUSG00000063524	Eno1	chr4	150236721	150248879	12526	21003.9	28080.3	9801.89	10299.2	10532.8	1.00801	0.000649888	0.0154666	up	685.937	1171.7	1606.52	615.277	614.266	673.064	1154.72	634.202
ENSMUSG00000061451	Tmem151a	chr19	5070859	5085531	252.342	193.119	251.588	71.6928	125.761	114.881	1.15774	0.000654225	0.0155245	up	11.2337	8.75503	11.7056	3.67144	6.097	5.96341	10.5648	5.24395
ENSMUSG00000018500	Adora2b	chr11	62248984	62266453	55.9128	79.3302	114.521	31.6911	33.9354	28.1954	1.40768	0.000715484	0.0166159	up	1.54828	2.23987	3.33354	1.00712	1.02459	0.914592	2.3739	0.982101
ENSMUSG00000064247	Plcxd1	chr5	110099969	110105953	90.0779	204.518	249.809	73.7157	52.8959	78.9326	1.40241	0.000751382	0.0172452	up	2.23845	5.18369	6.50884	2.10065	1.43324	2.2881	4.64366	1.94066
ENSMUSG00000004040	Stat3	chr11	100885098	100939540	1768.65	1848.34	4194.38	1257.5	1160.77	1218.28	1.10275	0.0007667	0.017531	up	53.6207	57.0833	132.89	43.7007	38.3293	43.1017	81.1979	41.7106
ENSMUSG00000035828	Pim3	chr15	88862186	88865726	3228	4105.69	9253.66	1812.31	2546.11	2796.56	1.21298	0.000832865	0.0187094	up	111.932	145.027	335.276	72.0446	96.1577	113.153	197.411	93.7853
ENSMUSG00000037405	Icam1	chr9	21015985	21028817	427.222	583.417	935.199	371.07	264.49	300.67	1.05431	0.000839073	0.0187911	up	9.22224	12.8308	21.1119	9.17911	6.21937	7.57621	14.3883	7.65823
ENSMUSG00000000567	Sox9	chr11	112782224	112787760	22.8743	28.3258	238.972	15.3938	11.9752	19.8327	2.61829	0.000854732	0.0190114	up	0.281448	0.355054	3.1219	0.218612	0.161351	0.284421	1.2528	0.221462
ENSMUSG00000027397	Slc20a1	chr2	129198764	129211616	418.986	922.575	1517.99	487.619	371.286	320.243	1.27756	0.000920043	0.0202434	up	12.5288	28.1101	47.4688	16.7107	12.0952	11.1837	29.3692	13.3298
ENSMUSG00000026866	Kynu	chr2	43555329	43682715	293.725	373.531	189.016	49.2626	122.765	154.583	1.39019	0.00092453	0.0203148	up	9.5569	12.3833	6.40612	1.8529	4.35029	5.85504	9.44877	4.01941
ENSMUSG00000074657	Kif5a	chr10	127225696	127263348	83.881	133.664	355.137	75.557	59.8845	48.6649	1.63549	0.000942192	0.0206196	up	1.16817	1.89752	5.19614	1.20484	0.909468	0.794612	2.75395	0.969642
ENSMUSG00000016239	Lonrf3	chrX	36328353	36362341	111.744	122.142	189.171	46.0781	59.8849	71.2647	1.25232	0.000951107	0.0207591	up	2.90302	3.23271	5.15143	1.37799	1.69509	2.15657	3.76238	1.74321
ENSMUSG00000018924	Alox15	chr11	70344152	70352031	5.19644	8.33946	8.76362	1.79211	0	0	3.38786	0.00103147	0.0221882	up	0.186135	0.306127	0.332939	0.0706828	0	0	0.275067	0.0235609
ENSMUSG00000023393	Slc17a9	chr2	180725263	180742280	26.8862	18.8366	31.3807	9.49268	5.98732	7.69587	1.71116	0.00104404	0.0223394	up	1.29387	0.920757	1.58953	0.519681	0.313822	0.432931	1.26805	0.422145
ENSMUSG00000062661	Ncs1	chr2	31245823	31295989	169.702	286.998	397.742	127.618	132.745	123.328	1.15348	0.00104947	0.0224262	up	3.36782	5.80487	8.26468	2.90481	2.87059	2.85842	5.81246	2.87794
ENSMUSG00000031807	Pgls	chr8	71592176	71601092	1257.74	1305.68	3748.8	764.793	975.128	927.022	1.24275	0.00105996	0.0225913	up	48.148	50.9163	149.996	33.5678	40.6587	41.4124	83.0201	38.5463
ENSMUSG00000022010	Tsc22d1	chr14	76414961	76507765	4649.08	7614.3	12779.1	4444.94	3718.85	3737.89	1.07313	0.00113435	0.0237733	up	163.762	273.227	470.314	179.471	142.673	153.649	302.435	158.598
ENSMUSG00000002985	Apoe	chr7	19696109	19699188	6626.54	6713.7	13941.5	5214.2	3779.74	4431.04	1.02293	0.00117547	0.0243296	up	390.019	402.531	857.317	351.772	242.293	304.333	549.956	299.466
ENSMUSG00000063177	Klk1b27	chr7	44052290	44056712	45.5305	44.908	64.1742	10.0518	16.967	25.9656	1.53737	0.00118958	0.0245527	up	2.6182	2.6301	3.8773	0.677887	1.06319	1.72556	3.04187	1.15555
ENSMUSG00000022468	Endou	chr15	97711015	97731339	78.636	80.3957	119.719	33.3026	46.9119	35.0535	1.27105	0.00119878	0.0247113	up	2.17552	2.26566	3.47442	1.05984	1.41404	1.13447	2.63853	1.20278
ENSMUSG00000020307	Cdc34	chr10	79682195	79688398	937.125	1398.5	2498.33	740.894	747.563	841.387	1.05257	0.00120597	0.0247512	up	70.0686	106.526	195.25	63.5094	60.8824	73.4117	123.948	65.9345
ENSMUSG00000041660	Bbox1	chr2	110262697	110314560	161.185	92.8852	22.4167	17.0092	34.9383	11.7456	2.10965	0.00123881	0.0250508	up	3.38626	1.98582	0.471471	0.412147	0.798506	0.293753	1.94785	0.501469
ENSMUSG00000027613	Eif6	chr2	155819832	155826925	1066.4	1492.43	2717.16	858.283	880.309	854.148	1.02462	0.00126409	0.0254783	up	70.2827	100.203	187.17	64.8461	63.1935	65.6966	119.218	64.5787
ENSMUSG00000024912	Fosl1	chr19	5447547	5455946	0.0887485	1.16901	138.475	0.841012	0.997997	0.841191	5.53527	0.00128465	0.025829	up	0	0.0600175	8.35509	0.0554306	0.0613674	0.0564393	2.80504	0.0577458
ENSMUSG00000020614	Fam20a	chr11	109669749	109722279	100.297	77.2616	86.0638	28.9801	27.9442	50.8432	1.28613	0.00130958	0.0262334	up	2.83181	2.22065	2.53637	0.94232	0.859143	1.66496	2.52961	1.15547
ENSMUSG00000034159	Mab21l4	chr1	93151349	93160948	63.1243	87.629	77.1549	33.437	23.9518	36.9481	1.26669	0.00137032	0.0269858	up	1.47548	2.08851	1.88513	0.895558	0.610138	1.00538	1.81637	0.837025
ENSMUSG00000063268	Parp10	chr15	76231174	76243441	466.546	781.705	1354.89	390.557	395.24	431.845	1.09551	0.00138898	0.02719	up	11.84	20.2122	35.9568	11.3649	10.9266	12.7898	22.6697	11.6938
ENSMUSG00000047109	Cldn14	chr16	93919031	94008837	2.14427	1.13688	44.7984	0	0	0.886735	5.30637	0.00143939	0.0278429	up	0.111602	0.0573585	2.63788	0	0	0.0539388	0.935613	0.0179796
ENSMUSG00000066878	Gm10184	chr17	89908462	89910449	19.6752	16.7499	33.6515	11.4809	1.99414	2.42731	2.1131	0.00146785	0.0281931	up	0.505578	0.437632	0.917928	0.328401	0.0559344	0.077164	0.62038	0.153833
ENSMUSG00000036225	Kctd1	chr18	14968685	15151446	448.942	502.059	1106.88	356.423	313.397	301.498	1.08226	0.00149391	0.0285407	up	12.1152	13.802	31.2432	11.0246	9.21268	9.49824	19.0535	9.91183
ENSMUSG00000053113	Socs3	chr11	117966079	117970047	27.0235	89.8896	513.318	55.9936	28.9419	32.4241	2.42585	0.00150349	0.0286083	up	1.25491	4.26672	25.16	2.97838	1.47114	1.77289	10.2272	2.07414
ENSMUSG00000001627	Ifrd1	chr12	40201567	40248504	342.422	541.654	804.945	288.692	292.439	254.362	1.0146	0.00151403	0.0287753	up	15.0427	24.2449	36.9869	14.5397	13.9952	13.0471	25.4248	13.8607
ENSMUSG00000058806	Col13a1	chr10	61838236	61979108	46.5955	76.1468	73.2037	35.4361	13.97	21.3471	1.46195	0.00152498	0.0288827	up	1.1738	1.95731	1.93295	1.0153	0.383818	0.63035	1.68802	0.676489
ENSMUSG00000070495	Ctcfl	chr2	173093609	173119525	14.5093	11.541	29.72	6.09437	4.99082	1.58083	2.10891	0.00155997	0.0293412	up	0.231725	0.187151	0.507535	0.109994	0.0869819	0.0319987	0.308803	0.0763249
ENSMUSG00000006522	Itih3	chr14	30908572	30923760	27.9205	31.2779	20.512	10.3274	7.98395	8.53688	1.55595	0.00163841	0.0303963	up	0.896038	1.02338	0.678411	0.378069	0.279041	0.32079	0.865945	0.325967
ENSMUSG00000063458	Lrmda	chr14	22019712	23056085	133.469	173.246	214.647	72.7136	100.809	70.1313	1.09637	0.00173741	0.0317992	up	7.90733	10.4593	13.3137	4.94636	6.50693	4.85862	10.5601	5.4373
ENSMUSG00000035673	Sbno2	chr10	80056992	80105571	427.229	516.664	1111.92	307.454	316.392	350.469	1.07639	0.00174791	0.0319275	up	7.1467	8.80472	19.4558	5.89762	5.7654	6.84128	11.8024	6.1681
ENSMUSG00000043155	Hpdl	chr4	116819904	116821707	32.1211	51.1291	62.8461	14.4555	13.9716	24.1945	1.46351	0.00176935	0.0322034	up	0.909026	1.47695	1.87325	0.473249	0.431477	0.793654	1.41974	0.566127
ENSMUSG00000041845	Rhod	chr19	4425459	4439432	307.23	316.283	607.537	206.441	180.651	221.969	1.0136	0.00180112	0.0325278	up	15.3279	16.074	31.7163	11.8079	9.81794	12.9207	21.0394	11.5155
ENSMUSG00000048967	Yjefn3	chr8	69887788	69902712	31.0713	41.7465	51.5456	12.7449	15.9693	18.0642	1.40119	0.00180894	0.0325968	up	2.77931	3.80916	4.85299	1.31927	1.55794	1.88058	3.81382	1.58593
ENSMUSG00000039376	Synpo2l	chr14	20658946	20668354	82.808	157.519	133.978	27.9585	66.8752	53.1672	1.33735	0.00186368	0.0333624	up	1.05194	2.04095	1.78081	0.411947	0.925956	0.788046	1.62457	0.70865
ENSMUSG00000066366	Serpina1a	chr12	103853589	103863562	1092.24	717.11	2929.03	265.099	541.958	870.14	1.49827	0.00188354	0.0336441	up	47.623	31.8467	133.502	13.2722	25.7376	44.2464	70.9907	27.752
ENSMUSG00000023272	Creld2	chr15	88819646	88826683	328.993	685.643	906.159	326.395	300.422	304.971	1.04283	0.00195674	0.0346108	up	12.3148	26.1529	35.4756	14.0072	12.2513	13.3263	24.6478	13.1949
ENSMUSG00000079012	Serpina3m	chr12	104338486	104394257	2.11712	4.21904	16.8767	0	0.998572	0	4.21127	0.00197997	0.0347448	up	0.0637727	0.131105	0.570352	0	0.0335135	0	0.255077	0.0111712
ENSMUSG00000028838	Extl1	chr4	134356372	134383850	33.1757	70.9302	79.2596	10.0092	29.9463	20.5641	1.59485	0.0021205	0.036403	up	0.978487	2.13732	2.46125	0.348348	0.964142	0.709373	1.85902	0.673954
ENSMUSG00000072945	Ripply1	chrX	139779549	139782353	15.4585	6.30599	7.75914	3.56553	0	0.806837	2.6359	0.00211855	0.036403	up	0.978412	0.402287	0.500025	0.247695	0	0.0630506	0.626908	0.103582
ENSMUSG00000040435	Ppp1r15a	chr7	45522916	45526268	312.448	529.165	1051.12	283.523	244.528	318.816	1.15942	0.00216792	0.0370611	up	8.66358	14.9504	30.4947	9.01456	7.38705	10.3155	18.0362	8.90572
ENSMUSG00000003555	Cyp17a1	chr19	46667165	46673172	20.687	12.5891	28.6782	6.00124	3.99113	6.9069	1.8429	0.00222088	0.037775	up	0.819511	0.50543	1.2041	0.272301	0.172266	0.316864	0.843014	0.253811
ENSMUSG00000022315	Slc30a8	chr15	52295553	52335798	3.11714	4.17641	4.9923	1.39e-17	1.39e-17	1.39e-17	5.08257	0.0022536	0.0381031	up	0.0805167	0.110352	0.137162	0	0	0	0.109344	0
ENSMUSG00000030889	Vwa3a	chr7	120739318	120805742	22.7027	12.5602	12.8512	8.01218	0.996578	0.732856	2.26036	0.00225454	0.0381031	up	0.455494	0.255385	0.264527	0.176901	0.0217608	0.0200133	0.325136	0.0728916
ENSMUSG00000089762	Ier5l	chr2	30471537	30474219	227.639	244.33	910.109	160.961	155.699	204.913	1.40529	0.00229575	0.0385204	up	4.33764	4.74243	18.1625	3.51896	3.23273	4.55499	9.08086	3.76889
ENSMUSG00000037887	Dusp8	chr7	142079490	142095843	39.4342	85.7207	522.216	56.6329	45.9109	46.2006	2.1221	0.00241223	0.0400224	up	0.710562	1.57611	9.91463	1.17163	0.904046	0.976047	4.0671	1.01724
ENSMUSG00000074607	Tox2	chr2	163203125	163324170	10.3339	8.36309	8.89928	2.61159	1.99616	0.79148	2.27577	0.00242496	0.0400708	up	0.338448	0.278315	0.302692	0.0963918	0.0711437	0.0327153	0.306485	0.0667503
ENSMUSG00000021102	Glrx5	chr12	105032688	105042906	1535.97	1991.33	5651	1225.69	1432.25	1330.51	1.20228	0.00257436	0.0421132	up	53.0782	70.1007	204.084	48.5574	53.9083	53.6561	109.088	52.0406
ENSMUSG00000063415	Cyp26b1	chr6	84571414	84593908	190.276	237.828	71.6525	96.9136	15.9639	20.1978	1.90853	0.00263157	0.0428345	up	2.6378	3.35981	1.02571	1.5243	0.241079	0.332579	2.34111	0.699318
ENSMUSG00000062991	Nrg1	chr8	31814551	32884797	218.316	284.98	637.514	100.765	153.704	223.117	1.25535	0.00267603	0.0433852	up	5.80134	7.71549	17.7398	3.08003	4.45022	6.91	10.4189	4.81342
ENSMUSG00000052837	Junb	chr8	84976910	84978718	283.516	341.42	2146.37	337.722	193.625	278.457	1.77513	0.00278262	0.0447576	up	8.01241	9.82913	63.477	10.9379	5.96251	9.18659	27.1062	8.69568
ENSMUSG00000056643	Chst13	chr6	90308349	90325185	11.4725	24.075	75.6629	12.1635	3.98997	8.56708	2.15957	0.00284756	0.0456225	up	0.352023	0.75659	2.49413	0.425337	0.13454	0.309341	1.20091	0.289739
ENSMUSG00000022012	Enox1	chr14	77156763	77721760	54.8502	63.6741	80.6473	16.0353	38.9294	23.9223	1.33389	0.00293772	0.0465867	up	1.20123	1.42113	1.85328	0.408818	0.929029	0.613433	1.49188	0.650427
ENSMUSG00000049422	Chchd10	chr10	75933130	75937747	12028.5	12456.8	35191.8	8407.32	9952.88	9393.31	1.10448	0.002966	0.0468709	up	651.717	687.532	1992.09	522.151	587.322	593.891	1110.45	567.788
ENSMUSG00000029019	Nppb	chr4	147985788	147987205	0.0438041	2.15438	23.9093	1.39e-17	1.39e-17	1.39e-17	6.20218	0.00300561	0.0472278	up	0	0.139247	1.73077	0	0	0	0.62334	0
ENSMUSG00000004035	Gstm7	chr3	107926334	107931817	163.478	216.056	328.192	97.5135	112.783	133.787	1.03855	0.0031998	0.0495635	up	10.6609	14.3569	22.414	7.30241	8.01361	10.1746	15.8106	8.49688
ENSMUSG00000072571	Tmem253	chr14	52015658	52019794	17.6514	36.505	43.8442	12.0069	8.98142	12.9019	1.51737	0.00321541	0.0496169	up	1.33228	2.81949	3.5045	1.0416	0.741318	1.13631	2.55209	0.973077
