# Supplementary material for: Multi-Omics Analyses Reveal the Mechanisms of Early Stage Kidney Toxicity by Diquat
Source: Toxics. 2023 Feb 16;11(2):184. doi: 10.3390/toxics11020184 (PMC9966843; doi:10.3390/toxics11020184)
Supplement: Supplementary file 1 [file toxics-11-00184-s001.zip › Table S2.xlsx]

## Sheet: Sheet1
GeneName	Accession	Description	#.Unique.Peptides	Score	MEAN A	MEAN 对照	P-VALUE	Q-VALUE	FOLD CHANGE	LOG_FOLDCHANGE	normalized_肾A12	normalized_肾A3	normalized_肾A9	normalized_肾对11	normalized_肾对12	normalized_肾对2	ori_肾A12	ori_肾A3	ori_肾A9	ori_肾对11	ori_肾对12	ori_肾对2
Abcc4	E9Q236	ATP-binding cassette sub-family C member 4 OS=Mus musculus OX=10090 GN=Abcc4 PE=1 SV=1	12	43.18	3045.6	2028.3	0.0438211	0.0419596	1.50155	0.586455	3651.9	2510.7	2974.2	2130	2151.5	1803.4	3651.9	2510.7	2974.2	2130	2151.5	1803.4
Abhd4	Q8VD66	(Lyso)-N-acylphosphatidylethanolamine lipase OS=Mus musculus OX=10090 GN=Abhd4 PE=1 SV=1	2	4.75	117.233	76.2333	0.0237387	0.0324614	1.53782	0.620889	136.4	101.7	113.6	83.5	65.6	79.6	136.4	101.7	113.6	83.5	65.6	79.6
Acsl3	Q9CZW4	Long-chain-fatty-acid--CoA ligase 3 OS=Mus musculus OX=10090 GN=Acsl3 PE=1 SV=2	6	10.71	279.467	423.433	0.0444188	0.0422247	0.660002	-0.599459	271.2	285.8	281.4	367	478.6	424.7	271.2	285.8	281.4	367	478.6	424.7
Actbl2	Q8BFZ3	Beta-actin-like protein 2 OS=Mus musculus OX=10090 GN=Actbl2 PE=1 SV=1	1	172.93	126.7	214.267	0.0126035	0.026172	0.591319	-0.757991	103.5	113.9	162.7	197.1	227.5	218.2	103.5	113.9	162.7	197.1	227.5	218.2
Adam22	Q9R1V6	Disintegrin and metalloproteinase domain-containing protein 22 OS=Mus musculus OX=10090 GN=Adam22 PE=1 SV=2	1	2.41	103.4	49.1333	0.00596158	0.0210963	2.10448	1.07346	107.4	114.1	88.7	62.3	39.8	45.3	107.4	114.1	88.7	62.3	39.8	45.3
Adgrg1	Q8K209	Adhesion G-protein coupled receptor G1 OS=Mus musculus OX=10090 GN=Adgrg1 PE=1 SV=1	1	2.59	155.133	54.8333	0.00132022	0.0155708	2.82918	1.50038	155.8	172.1	137.5	69.9	48.3	46.3	155.8	172.1	137.5	69.9	48.3	46.3
Adh7	Q64437	All-trans-retinol dehydrogenase [NAD(+)] ADH7 OS=Mus musculus OX=10090 GN=Adh7 PE=2 SV=2	1	7.44	44.1333	70.3333	0.0120101	0.0257782	0.627488	-0.67234	40.1	46.9	45.4	64.4	81.6	65	40.1	46.9	45.4	64.4	81.6	65
Ahsg	P29699	Alpha-2-HS-glycoprotein OS=Mus musculus OX=10090 GN=Ahsg PE=1 SV=1	8	55.06	1817.57	1201.93	0.0204699	0.0308529	1.5122	0.596651	1886.4	1924.7	1641.6	1457.3	976	1172.5	1886.4	1924.7	1641.6	1457.3	976	1172.5
Akr1b8	P45377	Aldose reductase-related protein 2 OS=Mus musculus OX=10090 GN=Akr1b8 PE=1 SV=2	1	17.88	17.5667	31.7	0.0143559	0.0274127	0.554154	-0.851642	14.2	18.7	19.8	26.8	37	31.3	14.2	18.7	19.8	26.8	37	31.3
Aldh1a1	P24549	Retinal dehydrogenase 1 OS=Mus musculus OX=10090 GN=Aldh1a1 PE=1 SV=5	6	28.73	1103.9	606.533	0.0305547	0.0360051	1.82002	0.863951	1300	829.9	1181.8	717.1	560.8	541.7	1300	829.9	1181.8	717.1	560.8	541.7
Aldh1a2	Q62148	Retinal dehydrogenase 2 OS=Mus musculus OX=10090 GN=Aldh1a2 PE=1 SV=2	1	10.98	33.2	53.1	0.00401041	0.0193768	0.625235	-0.677529	35.4	28.4	35.8	49.4	52.5	57.4	35.4	28.4	35.8	49.4	52.5	57.4
Aldh1a7	O35945	Aldehyde dehydrogenase, cytosolic 1 OS=Mus musculus OX=10090 GN=Aldh1a7 PE=1 SV=1	6	34.97	1388.57	655.633	0.0205874	0.0309067	2.1179	1.08264	1630.6	1022.2	1512.9	640.8	775.1	551	1630.6	1022.2	1512.9	640.8	775.1	551
Ankrd13a	Q80UP5	Ankyrin repeat domain-containing protein 13A OS=Mus musculus OX=10090 GN=Ankrd13a PE=1 SV=2	2	6.76	117.9	264.2	0.0067262	0.0215737	0.446253	-1.16407	79.4	118.5	155.8	243.7	249.1	299.8	79.4	118.5	155.8	243.7	249.1	299.8
Apbb2	Q9DBR4	Amyloid-beta A4 precursor protein-binding family B member 2 OS=Mus musculus OX=10090 GN=Apbb2 PE=1 SV=2	5	4.92	225.333	360.9	0.0245585	0.0328918	0.624365	-0.679538	230.1	211.1	234.8	293.2	424.2	365.3	230.1	211.1	234.8	293.2	424.2	365.3
Apoa2	P09813	Apolipoprotein A-II OS=Mus musculus OX=10090 GN=Apoa2 PE=1 SV=2	2	7.01	272.867	162.033	0.00117843	0.0153428	1.68402	0.751906	261	297.6	260	160.2	154	171.9	261	297.6	260	160.2	154	171.9
Apoc3	P33622	Apolipoprotein C-III OS=Mus musculus OX=10090 GN=Apoc3 PE=1 SV=2	1	2.73	55.7	95.9333	0.00555875	0.0208211	0.580612	-0.784355	58.4	59.7	49	83.3	105.5	99	58.4	59.7	49	83.3	105.5	99
Apom	Q9Z1R3	Apolipoprotein M OS=Mus musculus OX=10090 GN=Apom PE=1 SV=1	2	6.3	167.933	276.267	0.000943188	0.0148383	0.607867	-0.718173	159.7	187.4	156.7	268.3	291.5	269	159.7	187.4	156.7	268.3	291.5	269
Aqp1	Q02013	Aquaporin-1 OS=Mus musculus OX=10090 GN=Aqp1 PE=1 SV=3	3	14.39	1157.97	626.267	0.04665	0.0431816	1.849	0.886745	1379.1	955.6	1139.2	633.8	652.8	592.2	1379.1	955.6	1139.2	633.8	652.8	592.2
Aqp3	Q8R2N1	Aquaporin-3 OS=Mus musculus OX=10090 GN=Aqp3 PE=1 SV=1	1	5.86	110.133	66.7667	0.0195484	0.0304196	1.64953	0.722051	101.6	114.7	114.1	50.2	63.4	86.7	101.6	114.7	114.1	50.2	63.4	86.7
Aqp4	P55088	Aquaporin-4 OS=Mus musculus OX=10090 GN=Aqp4 PE=1 SV=2	1	1.86	55.6	83.5333	0.0198702	0.0305714	0.665603	-0.587267	51.3	53.1	62.4	89	91.2	70.4	51.3	53.1	62.4	89	91.2	70.4
Arhgap35	Q91YM2	Rho GTPase-activating protein 35 OS=Mus musculus OX=10090 GN=Arhgap35 PE=1 SV=3	5	7.11	225.933	345.933	0.0123097	0.0259803	0.653112	-0.614597	227	213.6	237.2	293.7	382.7	361.4	227	213.6	237.2	293.7	382.7	361.4
Arhgef6	Q8K4I3	Rho guanine nucleotide exchange factor 6 OS=Mus musculus OX=10090 GN=Arhgef6 PE=1 SV=1	1	4.39	47.3333	78.7	0.0122329	0.0259292	0.60144	-0.733507	42.9	48.5	50.6	67.6	91.2	77.3	42.9	48.5	50.6	67.6	91.2	77.3
Art4	Q9CRA0	Ecto-ADP-ribosyltransferase 4 OS=Mus musculus OX=10090 GN=Art4 PE=1 SV=1	1	0	29.4667	47	0.000113676	0.0105875	0.62695	-0.673577	28.7	28.2	31.5	46.1	46.9	48	28.7	28.2	31.5	46.1	46.9	48
Asb9	Q91ZT8	Ankyrin repeat and SOCS box protein 9 OS=Mus musculus OX=10090 GN=Asb9 PE=1 SV=2	2	7.32	172.367	102.567	0.0134288	0.0267261	1.68053	0.748919	182.3	192.3	142.5	111.7	90.1	105.9	182.3	192.3	142.5	111.7	90.1	105.9
Atox1	O08997	Copper transport protein ATOX1 OS=Mus musculus OX=10090 GN=Atox1 PE=1 SV=1	5	24.47	507.367	801.433	0.0108449	0.0249225	0.633074	-0.659554	518.3	466.8	537	688.9	902.5	812.9	518.3	466.8	537	688.9	902.5	812.9
Atp5f1e	P56382	ATP synthase subunit epsilon, mitochondrial OS=Mus musculus OX=10090 GN=Atp5f1e PE=1 SV=2	2	7.98	1045.1	501.5	0.000351163	0.0116133	2.08395	1.05932	1099.4	1047.2	988.7	562.6	437.9	504	1099.4	1047.2	988.7	562.6	437.9	504
Atp5mc1	Q9CR84	ATP synthase F(0) complex subunit C1, mitochondrial OS=Mus musculus OX=10090 GN=Atp5mc1 PE=1 SV=1	2	9.7	722.733	464.967	0.00541783	0.0207171	1.55438	0.636336	769.8	698.6	699.8	542.6	404.5	447.8	769.8	698.6	699.8	542.6	404.5	447.8
Atp5pd	Q9DCX2	ATP synthase subunit d, mitochondrial OS=Mus musculus OX=10090 GN=Atp5pd PE=1 SV=3	8	47.87	2787.7	1809.8	0.00157997	0.0161147	1.54034	0.623245	2753.1	2827.6	2782.4	2033.9	1597.1	1798.4	2753.1	2827.6	2782.4	2033.9	1597.1	1798.4
Atp6v0a2	P15920	V-type proton ATPase 116 kDa subunit a2 OS=Mus musculus OX=10090 GN=Atp6v0a2 PE=1 SV=2	1	3.18	123.667	215.1	0.03134	0.0363609	0.574926	-0.798551	126.9	131	113.1	161.6	253.6	230.1	126.9	131	113.1	161.6	253.6	230.1
Atp6v1g3	Q8BMC1	V-type proton ATPase subunit G 3 OS=Mus musculus OX=10090 GN=Atp6v1g3 PE=1 SV=1	3	12.4	634.633	414.733	0.00699945	0.0217963	1.53022	0.613739	641.4	699	563.5	449.5	390	404.7	641.4	699	563.5	449.5	390	404.7
Atp8b1	Q148W0	Phospholipid-transporting ATPase IC OS=Mus musculus OX=10090 GN=Atp8b1 PE=1 SV=2	1	0	30.7	50.9667	0.0258357	0.0336078	0.602354	-0.731315	31.8	27.3	33	39.8	57.2	55.9	31.8	27.3	33	39.8	57.2	55.9
Atrx	Q61687	Transcriptional regulator ATRX OS=Mus musculus OX=10090 GN=Atrx PE=1 SV=3	5	9.3	642.933	398.533	0.000102949	0.0104454	1.61325	0.689969	660.5	615.6	652.7	404.4	407.9	383.3	660.5	615.6	652.7	404.4	407.9	383.3
B4galt1	P15535	Beta-1,4-galactosyltransferase 1 OS=Mus musculus OX=10090 GN=B4galt1 PE=1 SV=1	3	2.28	56.2667	96.1	0.0302597	0.0358685	0.585501	-0.772256	54.4	52.3	62.1	73.1	111.7	103.5	54.4	52.3	62.1	73.1	111.7	103.5
Bag2	Q91YN9	BAG family molecular chaperone regulator 2 OS=Mus musculus OX=10090 GN=Bag2 PE=1 SV=1	6	15.44	821.6	529.233	0.017533	0.0293949	1.55243	0.634532	946.7	709.7	808.4	567	470.2	550.5	946.7	709.7	808.4	567	470.2	550.5
Bcas2	Q9D287	Pre-mRNA-splicing factor SPF27 OS=Mus musculus OX=10090 GN=Bcas2 PE=1 SV=1	2	0	13.2667	22.6	0.000214252	0.0112791	0.587021	-0.768517	14.3	13	12.5	23.4	22.7	21.7	14.3	13	12.5	23.4	22.7	21.7
Bcat1	P24288	Branched-chain-amino-acid aminotransferase, cytosolic OS=Mus musculus OX=10090 GN=Bcat1 PE=1 SV=2	4	9.93	240.733	422.767	0.021955	0.0315032	0.569424	-0.812426	209.9	241.5	270.8	346.9	413.2	508.2	209.9	241.5	270.8	346.9	413.2	508.2
Bcl10	Q9Z0H7	B-cell lymphoma/leukemia 10 OS=Mus musculus OX=10090 GN=Bcl10 PE=1 SV=1	1	0	59.7333	95.1	0.00824408	0.0227324	0.628111	-0.670909	54.2	61	64	84.5	107.4	93.4	54.2	61	64	84.5	107.4	93.4
Bicd1	Q8BR07	Protein bicaudal D homolog 1 OS=Mus musculus OX=10090 GN=Bicd1 PE=1 SV=2	1	0	29.4667	45.2667	0.0084354	0.0228602	0.650957	-0.619365	31.3	23.9	33.2	43.9	48.5	43.4	31.3	23.9	33.2	43.9	48.5	43.4
Bop1	P97452	Ribosome biogenesis protein BOP1 OS=Mus musculus OX=10090 GN=Bop1 PE=1 SV=1	3	7.95	154.033	256.233	0.0333	0.0372028	0.601145	-0.734216	171.6	151.5	139	205.6	311.4	251.7	171.6	151.5	139	205.6	311.4	251.7
Brox	Q8K2Q7	BRO1 domain-containing protein BROX OS=Mus musculus OX=10090 GN=Brox PE=1 SV=1	2	2.86	181.4	108.733	0.0207838	0.0309958	1.6683	0.73838	190.3	167.4	186.5	144.8	85.3	96.1	190.3	167.4	186.5	144.8	85.3	96.1
C1sa	Q8CG14	Complement C1s-A subcomponent OS=Mus musculus OX=10090 GN=C1sa PE=2 SV=2	2	0	14.8667	23.2333	0.0201933	0.0307245	0.639885	-0.644115	13.3	14.4	16.9	19.3	25	25.4	13.3	14.4	16.9	19.3	25	25.4
Cadm3	Q99N28	Cell adhesion molecule 3 OS=Mus musculus OX=10090 GN=Cadm3 PE=1 SV=1	1	0	13.2667	25.6333	0.0262035	0.0338124	0.517555	-0.950215	15.4	11.7	12.7	21	32.3	23.6	15.4	11.7	12.7	21	32.3	23.6
Camlg	P49070	Guided entry of tail-anchored proteins factor CAMLG OS=Mus musculus OX=10090 GN=Camlg PE=1 SV=2	1	0	19.6667	32.9333	0.0406665	0.0404937	0.597166	-0.743796	22.3	16.7	20	24.9	38.7	35.2	22.3	16.7	20	24.9	38.7	35.2
Catsper1	Q91ZR5	Cation channel sperm-associated protein 1 OS=Mus musculus OX=10090 GN=Catsper1 PE=1 SV=1	1	0	89.0667	39.9	0.0315728	0.0364643	2.23225	1.1585	108.6	98.5	60.1	45.4	33.7	40.6	108.6	98.5	60.1	45.4	33.7	40.6
Cbwd1	Q8VEH6	COBW domain-containing protein 1 OS=Mus musculus OX=10090 GN=Cbwd1 PE=1 SV=1	2	3.28	131.767	203.5	0.0311115	0.0362585	0.647502	-0.627043	140.8	129.8	124.7	170.4	243.8	196.3	140.8	129.8	124.7	170.4	243.8	196.3
Cbx3	P23198	Chromobox protein homolog 3 OS=Mus musculus OX=10090 GN=Cbx3 PE=1 SV=2	6	15.14	366.1	239.633	0.0440333	0.0420542	1.52775	0.611409	361.7	368.8	367.8	293.7	202	223.2	361.7	368.8	367.8	293.7	202	223.2
Cbx8	Q9QXV1	Chromobox protein homolog 8 OS=Mus musculus OX=10090 GN=Cbx8 PE=1 SV=1	2	2.67	200.533	311.867	0.00553417	0.0208033	0.64301	-0.637087	210.1	200.1	191.4	283	349.6	303	210.1	200.1	191.4	283	349.6	303
Ccdc115	Q8VE99	Coiled-coil domain-containing protein 115 OS=Mus musculus OX=10090 GN=Ccdc115 PE=1 SV=1	2	3.78	48.1	74.5333	0.0100697	0.0242829	0.645349	-0.631849	44.9	50.3	49.1	65.1	74.3	84.2	44.9	50.3	49.1	65.1	74.3	84.2
Ccdc124	Q9D8X2	Coiled-coil domain-containing protein 124 OS=Mus musculus OX=10090 GN=Ccdc124 PE=1 SV=1	4	9.59	301.7	472.1	0.00187442	0.0167499	0.63906	-0.645978	291.8	317.5	295.8	429	500.8	486.5	291.8	317.5	295.8	429	500.8	486.5
Ccdc167	Q9D162	Coiled-coil domain-containing protein 167 OS=Mus musculus OX=10090 GN=Ccdc167 PE=1 SV=2	1	0	23.3667	39	0.00512939	0.02049	0.599145	-0.739022	28.5	20.3	21.3	37.6	41.2	38.2	28.5	20.3	21.3	37.6	41.2	38.2
Ccdc175	E9PVB3	Coiled-coil domain-containing protein 175 OS=Mus musculus OX=10090 GN=Ccdc175 PE=4 SV=1	1	2.09	198.3	84.8667	0.0297605	0.0356337	2.33661	1.22441	228.7	219.8	146.4	128.3	54.4	71.9	228.7	219.8	146.4	128.3	54.4	71.9
Ccdc85c	E9Q6B2	Coiled-coil domain-containing protein 85C OS=Mus musculus OX=10090 GN=Ccdc85c PE=1 SV=1	1	2.09	24.1667	39.0333	0.0253417	0.0333278	0.619129	-0.691688	26.9	23.2	22.4	36.7	46.9	33.5	26.9	23.2	22.4	36.7	46.9	33.5
Cd5l	Q9QWK4	CD5 antigen-like OS=Mus musculus OX=10090 GN=Cd5l PE=1 SV=3	3	4.43	106.2	221.233	0.0347446	0.0377845	0.480036	-1.05879	102.9	82.1	133.6	156.3	240.1	267.3	102.9	82.1	133.6	156.3	240.1	267.3
Cd81	P35762	CD81 antigen OS=Mus musculus OX=10090 GN=Cd81 PE=1 SV=2	3	11.05	367.733	241.567	0.0139309	0.027105	1.52229	0.606239	348.4	381.3	373.5	294.3	196.4	234	348.4	381.3	373.5	294.3	196.4	234
Cd82	P40237	CD82 antigen OS=Mus musculus OX=10090 GN=Cd82 PE=1 SV=1	2	5.9	421.733	257.833	0.0102043	0.0243985	1.63568	0.709892	408.1	416.4	440.7	323	205.9	244.6	408.1	416.4	440.7	323	205.9	244.6
Cdc37l1	Q9CZP7	Hsp90 co-chaperone Cdc37-like 1 OS=Mus musculus OX=10090 GN=Cdc37l1 PE=1 SV=1	2	4.85	407.8	217.667	0.00147768	0.0159119	1.87351	0.905741	420.6	440.2	362.6	226.3	202.8	223.9	420.6	440.2	362.6	226.3	202.8	223.9
Cdk7	Q03147	Cyclin-dependent kinase 7 OS=Mus musculus OX=10090 GN=Cdk7 PE=1 SV=2	1	2.9	152.3	89.6333	0.00537555	0.020685	1.69914	0.764809	148.7	164.9	143.3	101.1	71	96.8	148.7	164.9	143.3	101.1	71	96.8
Cdkal1	Q91WE6	Threonylcarbamoyladenosine tRNA methylthiotransferase OS=Mus musculus OX=10090 GN=Cdkal1 PE=1 SV=1	2	0	28.7667	48.3	0.0388525	0.0395965	0.595583	-0.747625	26.2	31.6	28.5	38.6	60	46.3	26.2	31.6	28.5	38.6	60	46.3
Cds1	P98191	Phosphatidate cytidylyltransferase 1 OS=Mus musculus OX=10090 GN=Cds1 PE=1 SV=2	1	1.99	58.8667	101.433	0.00743787	0.0221407	0.580348	-0.785009	58.3	55.1	63.2	85.6	112.8	105.9	58.3	55.1	63.2	85.6	112.8	105.9
Cemip2	Q5FWI3	Cell surface hyaluronidase OS=Mus musculus OX=10090 GN=Cemip2 PE=1 SV=1	4	8.38	412.9	618.3	0.0146779	0.0276384	0.667799	-0.582515	417.6	394.4	426.7	526	692.9	636	417.6	394.4	426.7	526	692.9	636
Cfap20	Q8BTU1	Cilia- and flagella-associated protein 20 OS=Mus musculus OX=10090 GN=Cfap20 PE=1 SV=1	2	2.99	148.233	257.1	0.0186753	0.0299943	0.576559	-0.79446	132.4	140.6	171.7	205.5	284.2	281.6	132.4	140.6	171.7	205.5	284.2	281.6
Chchd1	Q9CQA6	Coiled-coil-helix-coiled-coil-helix domain-containing protein 1 OS=Mus musculus OX=10090 GN=Chchd1 PE=1 SV=1	2	1.8	66.5	99.2667	0.00719898	0.0219508	0.669913	-0.577955	58.4	72.5	68.6	89.8	101.6	106.4	58.4	72.5	68.6	89.8	101.6	106.4
Chchd2	Q9D1L0	Coiled-coil-helix-coiled-coil-helix domain-containing protein 2 OS=Mus musculus OX=10090 GN=Chchd2 PE=2 SV=1	2	6.96	300.533	639.8	0.00577904	0.0209755	0.46973	-1.0901	275.3	278.7	347.6	727.5	528.8	663.1	275.3	278.7	347.6	727.5	528.8	663.1
Chil3	O35744	Chitinase-like protein 3 OS=Mus musculus OX=10090 GN=Chil3 PE=1 SV=2	6	26.46	1158.13	458.7	0.00452705	0.0199436	2.52482	1.33618	1348.6	1188.7	937.1	458.7	422.5	494.9	1348.6	1188.7	937.1	458.7	422.5	494.9
Chp1	P61022	Calcineurin B homologous protein 1 OS=Mus musculus OX=10090 GN=Chp1 PE=1 SV=2	8	19.54	1351.2	796.833	0.00171471	0.0164135	1.69571	0.761891	1433.9	1283.7	1336	910.8	708.9	770.8	1433.9	1283.7	1336	910.8	708.9	770.8
Clca3a1	Q9QX15	Calcium-activated chloride channel regulator 3A-1 OS=Mus musculus OX=10090 GN=Clca3a1 PE=1 SV=1	1	2.05	85.1	50.7667	0.0143634	0.027418	1.6763	0.745278	95.2	90.8	69.3	46.5	53.6	52.2	95.2	90.8	69.3	46.5	53.6	52.2
Clcn4	Q61418	H(+)/Cl(-) exchange transporter 4 OS=Mus musculus OX=10090 GN=Clcn4 PE=2 SV=2	2	8.5	172.533	276	0.000644492	0.0137859	0.625121	-0.677793	180.3	161.9	175.4	259.2	290.9	277.9	180.3	161.9	175.4	259.2	290.9	277.9
Cldn8	Q9Z260	Claudin-8 OS=Mus musculus OX=10090 GN=Cldn8 PE=1 SV=1	2	4.44	136.133	71.8	0.000347477	0.0116076	1.89601	0.922965	137.6	126.3	144.5	75	72.4	68	137.6	126.3	144.5	75	72.4	68
Clec3b	P43025	Tetranectin OS=Mus musculus OX=10090 GN=Clec3b PE=1 SV=2	2	2.76	115.467	180.5	0.0015014	0.015959	0.639705	-0.644522	121.2	118.9	106.3	166.5	186.8	188.2	121.2	118.9	106.3	166.5	186.8	188.2
Clk3	O35492	Dual specificity protein kinase CLK3 OS=Mus musculus OX=10090 GN=Clk3 PE=1 SV=2	1	2.04	121.4	57.5333	0.00399096	0.0193533	2.11008	1.0773	130.5	125.4	108.3	68	41	63.6	130.5	125.4	108.3	68	41	63.6
Cltrn	Q9ESG4	Collectrin OS=Mus musculus OX=10090 GN=Cltrn PE=1 SV=1	1	3.94	57.2333	88.8333	3.25011e-05	0.0081663	0.644278	-0.634245	55.1	56.5	60.1	88.3	89.5	88.7	55.1	56.5	60.1	88.3	89.5	88.7
Cmip	Q9D486	C-Maf-inducing protein OS=Mus musculus OX=10090 GN=Cmip PE=1 SV=3	3	4.17	338.933	1396.63	0.00248612	0.0177087	0.242679	-2.04288	275.8	287.7	453.3	1221.3	1685.2	1283.4	275.8	287.7	453.3	1221.3	1685.2	1283.4
Cnn1	Q08091	Calponin-1 OS=Mus musculus OX=10090 GN=Cnn1 PE=1 SV=1	1	5.24	84.7333	130.233	0.00756077	0.0222369	0.650627	-0.620097	79.6	95.7	78.9	134.2	116.1	140.4	79.6	95.7	78.9	134.2	116.1	140.4
Cnot7	Q60809	CCR4-NOT transcription complex subunit 7 OS=Mus musculus OX=10090 GN=Cnot7 PE=1 SV=1	2	2.77	206.9	120.567	0.00650024	0.0214201	1.71606	0.779103	227.6	210.3	182.8	134.9	100.7	126.1	227.6	210.3	182.8	134.9	100.7	126.1
Cox20	Q9D7J4	Cytochrome c oxidase assembly protein COX20, mitochondrial OS=Mus musculus OX=10090 GN=Cox20 PE=1 SV=1	2	3.33	45.1667	76.4333	0.0036966	0.0189756	0.590929	-0.758944	40.5	42.1	52.9	71.4	82.8	75.1	40.5	42.1	52.9	71.4	82.8	75.1
Cox4i1	P19783	Cytochrome c oxidase subunit 4 isoform 1, mitochondrial OS=Mus musculus OX=10090 GN=Cox4i1 PE=1 SV=2	8	69.36	1900.5	3094.57	0.00787137	0.0224701	0.614141	-0.703358	1686.3	1754.6	2260.6	2774.2	3278.7	3230.8	1686.3	1754.6	2260.6	2774.2	3278.7	3230.8
Cpsf7	Q8BTV2	Cleavage and polyadenylation specificity factor subunit 7 OS=Mus musculus OX=10090 GN=Cpsf7 PE=1 SV=2	1	4.04	12.2667	21.7	0.0173958	0.0293193	0.565284	-0.822952	12.2	13.8	10.8	17.2	23.8	24.1	12.2	13.8	10.8	17.2	23.8	24.1
Cradd	O88843	Death domain-containing protein CRADD OS=Mus musculus OX=10090 GN=Cradd PE=1 SV=2	1	2.25	134.467	222.233	0.0197842	0.0305301	0.60507	-0.724827	144.3	133.9	125.2	199.6	267.6	199.5	144.3	133.9	125.2	199.6	267.6	199.5
Creg1	O88668	Protein CREG1 OS=Mus musculus OX=10090 GN=Creg1 PE=1 SV=1	1	2.01	69.1667	37.7	0.00338521	0.0185741	1.83466	0.875512	75.4	72	60.1	36.9	41.5	34.7	75.4	72	60.1	36.9	41.5	34.7
Csrp1	P97315	Cysteine and glycine-rich protein 1 OS=Mus musculus OX=10090 GN=Csrp1 PE=1 SV=3	9	40.61	2618.83	1714.73	0.0143319	0.0273956	1.52725	0.61094	2334.9	2705.8	2815.8	2030.1	1488.3	1625.8	2334.9	2705.8	2815.8	2030.1	1488.3	1625.8
Cwf19l1	Q8CI33	CWF19-like protein 1 OS=Mus musculus OX=10090 GN=Cwf19l1 PE=1 SV=2	1	2.48	39.9	26.4333	0.00855205	0.022936	1.50946	0.59403	43.5	40.1	36.1	27.2	23	29.1	43.5	40.1	36.1	27.2	23	29.1
Cxadr	P97792	Coxsackievirus and adenovirus receptor homolog OS=Mus musculus OX=10090 GN=Cxadr PE=1 SV=1	1	2.34	62.1	100.367	0.00239295	0.0175886	0.618731	-0.692615	59.2	57	70.1	94.6	107.7	98.8	59.2	57	70.1	94.6	107.7	98.8
Cyb5b	Q9CQX2	Cytochrome b5 type B OS=Mus musculus OX=10090 GN=Cyb5b PE=1 SV=1	5	17.19	644.7	370.7	0.00577273	0.0209712	1.73914	0.798376	613.6	650.7	669.8	465.4	307.8	338.9	613.6	650.7	669.8	465.4	307.8	338.9
Cyp2a4	P15392	Cytochrome P450 2A4 OS=Mus musculus OX=10090 GN=Cyp2a4 PE=2 SV=3	3	46.24	47.5667	78.5667	0.0457197	0.0427888	0.605431	-0.723966	45.9	42.4	54.4	68	99	68.7	45.9	42.4	54.4	68	99	68.7
Cyp4a10	O88833	Cytochrome P450 4A10 OS=Mus musculus OX=10090 GN=Cyp4a10 PE=1 SV=2	11	42.73	2215.03	1103	0.00423408	0.0196351	2.00819	1.0059	2545.7	1906.9	2192.5	1042.8	1187.3	1078.9	2545.7	1906.9	2192.5	1042.8	1187.3	1078.9
Cyp4a14	O35728	Cytochrome P450 4A14 OS=Mus musculus OX=10090 GN=Cyp4a14 PE=1 SV=1	6	36.23	1813	734.767	0.00205718	0.0170839	2.46745	1.30302	2044.9	1614.9	1779.2	579.1	872.2	753	2044.9	1614.9	1779.2	579.1	872.2	753
Dcaf8	Q8N7N5	DDB1- and CUL4-associated factor 8 OS=Mus musculus OX=10090 GN=Dcaf8 PE=1 SV=1	7	14.1	804.833	1277.5	0.0179935	0.0296428	0.630007	-0.666561	767.7	862.7	784.1	1102.1	1503.4	1227	767.7	862.7	784.1	1102.1	1503.4	1227
Dctn6	Q9WUB4	Dynactin subunit 6 OS=Mus musculus OX=10090 GN=Dctn6 PE=1 SV=1	3	5.06	185.9	334.567	0.00402329	0.0193922	0.555644	-0.847767	177	182.3	198.4	297.7	380.1	325.9	177	182.3	198.4	297.7	380.1	325.9
Ddx49	Q4FZF3	Probable ATP-dependent RNA helicase DDX49 OS=Mus musculus OX=10090 GN=Ddx49 PE=2 SV=1	1	10.7	234.567	378.9	0.0189022	0.0301074	0.619073	-0.691819	236.5	252.1	215.1	310.7	434.6	391.4	236.5	252.1	215.1	310.7	434.6	391.4
Depdc5	P61460	GATOR complex protein DEPDC5 OS=Mus musculus OX=10090 GN=Depdc5 PE=1 SV=2	1	0	60.0667	166.3	0.0318181	0.0365722	0.361195	-1.46915	58.9	57	64.3	135.6	203.4	159.9	58.9	57	64.3	135.6	203.4	159.9
Dhcr7	O88455	7-dehydrocholesterol reductase OS=Mus musculus OX=10090 GN=Dhcr7 PE=1 SV=1	3	4.71	278.2	420.933	0.0158645	0.0284184	0.660912	-0.597469	242.8	271.2	320.6	384.1	404.5	474.2	242.8	271.2	320.6	384.1	404.5	474.2
Dlg4	Q62108	Disks large homolog 4 OS=Mus musculus OX=10090 GN=Dlg4 PE=1 SV=1	1	5.62	49.9333	84.0333	0.0120877	0.0258312	0.594209	-0.750958	54	47.8	48	70.4	96.5	85.2	54	47.8	48	70.4	96.5	85.2
Dnah17	Q69Z23	Dynein axonemal heavy chain 17 OS=Mus musculus OX=10090 GN=Dnah17 PE=1 SV=2	1	1.62	91.7333	51.9	0.00104692	0.0150845	1.7675	0.821712	84.4	92	98.8	54.8	47.7	53.2	84.4	92	98.8	54.8	47.7	53.2
Dnaja3	Q99M87	DnaJ homolog subfamily A member 3, mitochondrial OS=Mus musculus OX=10090 GN=Dnaja3 PE=1 SV=1	7	28.39	880.9	1325.13	0.00606727	0.0211636	0.664763	-0.589087	861.5	862.2	919	1186.9	1469.2	1319.3	861.5	862.2	919	1186.9	1469.2	1319.3
Dnajb14	Q149L6	DnaJ homolog subfamily B member 14 OS=Mus musculus OX=10090 GN=Dnajb14 PE=2 SV=1	2	1.65	529.333	292.833	0.00342482	0.0186031	1.80763	0.854097	595.8	474.4	517.8	318.3	289.2	271	595.8	474.4	517.8	318.3	289.2	271
Dnajc15	Q78YY6	DnaJ homolog subfamily C member 15 OS=Mus musculus OX=10090 GN=Dnajc15 PE=1 SV=1	1	0	26.3333	54.3333	0.0195781	0.0304335	0.484663	-1.04495	22.5	25.2	31.3	46.5	68.2	48.3	22.5	25.2	31.3	46.5	68.2	48.3
Dnajc5	P60904	DnaJ homolog subfamily C member 5 OS=Mus musculus OX=10090 GN=Dnajc5 PE=1 SV=1	3	6.95	535.233	276.333	0.000267659	0.0114477	1.93691	0.953758	545.6	528.3	531.8	317.5	251.4	260.1	545.6	528.3	531.8	317.5	251.4	260.1
Dnph1	Q80VJ3	2'-deoxynucleoside 5'-phosphate N-hydrolase 1 OS=Mus musculus OX=10090 GN=Dnph1 PE=1 SV=2	3	7.71	70.6333	106.133	0.0163634	0.028724	0.665515	-0.587457	78.8	60.1	73	98.5	120.1	99.8	78.8	60.1	73	98.5	120.1	99.8
Dock4	P59764	Dedicator of cytokinesis protein 4 OS=Mus musculus OX=10090 GN=Dock4 PE=1 SV=1	2	2.09	316.367	188.033	0.0484397	0.0439136	1.6825	0.750609	275.4	361.8	311.9	264.4	146.2	153.5	275.4	361.8	311.9	264.4	146.2	153.5
Dstn	Q9R0P5	Destrin OS=Mus musculus OX=10090 GN=Dstn PE=1 SV=3	10	57.82	2358.87	1545.17	0.000515603	0.013055	1.52661	0.610331	2385.3	2435.2	2256.1	1647.9	1443.4	1544.2	2385.3	2435.2	2256.1	1647.9	1443.4	1544.2
Dstyk	Q6XUX1	Dual serine/threonine and tyrosine protein kinase OS=Mus musculus OX=10090 GN=Dstyk PE=1 SV=1	1	2.73	93.8	153.467	0.00800566	0.0225667	0.611208	-0.710266	86.7	95.3	99.4	134.2	174.2	152	86.7	95.3	99.4	134.2	174.2	152
Eif4e2	Q8BMB3	Eukaryotic translation initiation factor 4E type 2 OS=Mus musculus OX=10090 GN=Eif4e2 PE=1 SV=1	1	3.14	154.1	101.833	0.00513824	0.0204973	1.51326	0.597657	139.4	154.5	168.4	101.1	94.8	109.6	139.4	154.5	168.4	101.1	94.8	109.6
Elovl7	Q9D2Y9	Elongation of very long chain fatty acids protein 7 OS=Mus musculus OX=10090 GN=Elovl7 PE=2 SV=1	2	5.28	433.133	225.967	0.0120957	0.0258367	1.9168	0.938701	479.7	343.3	476.4	249.9	196.7	231.3	479.7	343.3	476.4	249.9	196.7	231.3
Elp1	Q7TT37	Elongator complex protein 1 OS=Mus musculus OX=10090 GN=Elp1 PE=1 SV=2	9	19.95	634.433	1038.7	0.00605562	0.0211563	0.610796	-0.711239	609.5	608.3	685.5	905.7	1151.9	1058.5	609.5	608.3	685.5	905.7	1151.9	1058.5
Emcn	Q9R0H2	Endomucin OS=Mus musculus OX=10090 GN=Emcn PE=1 SV=1	1	0	19.8667	10.1333	0.0277836	0.0346552	1.96053	0.971241	17.1	24.5	18	12.8	7	10.6	17.1	24.5	18	12.8	7	10.6
Engase	Q8BX80	Cytosolic endo-beta-N-acetylglucosaminidase OS=Mus musculus OX=10090 GN=Engase PE=1 SV=1	1	2.56	237.4	389.433	0.0342306	0.0375811	0.609604	-0.714056	236.3	223.4	252.5	331.7	483.4	353.2	236.3	223.4	252.5	331.7	483.4	353.2
Entpd2	O55026	Ectonucleoside triphosphate diphosphohydrolase 2 OS=Mus musculus OX=10090 GN=Entpd2 PE=1 SV=2	4	6.71	376.667	575.033	0.00662212	0.0214873	0.655034	-0.610357	321.4	421.8	386.8	528.1	611	586	321.4	421.8	386.8	528.1	611	586
Eogt	Q8BYW9	EGF domain-specific O-linked N-acetylglucosamine transferase OS=Mus musculus OX=10090 GN=Eogt PE=1 SV=1	2	3.95	122.633	189.6	0.0217004	0.0313961	0.6468	-0.628608	115	111.1	141.8	158.5	203.4	206.9	115	111.1	141.8	158.5	203.4	206.9
Espn	Q9ET47	Espin OS=Mus musculus OX=10090 GN=Espn PE=1 SV=2	1	4.48	163.9	105.767	0.00326311	0.0184806	1.54964	0.631931	164.9	168.8	158	117.8	88.9	110.6	164.9	168.8	158	117.8	88.9	110.6
Fam20b	Q8VCS3	Glycosaminoglycan xylosylkinase OS=Mus musculus OX=10090 GN=Fam20b PE=1 SV=1	3	7.67	409.9	656.267	0.00574431	0.0209518	0.624594	-0.67901	397.6	398.7	433.4	568	704.7	696.1	397.6	398.7	433.4	568	704.7	696.1
Fam32a	Q9CR80	Protein FAM32A OS=Mus musculus OX=10090 GN=Fam32a PE=2 SV=1	1	2.96	57.8333	92.5333	0.0391782	0.0397607	0.625	-0.678072	57.2	57.9	58.4	79.6	104.1	93.9	57.2	57.9	58.4	79.6	104.1	93.9
Fbxl17	Q9QZN1	F-box/LRR-repeat protein 17 OS=Mus musculus OX=10090 GN=Fbxl17 PE=1 SV=3	1	0	118.1	62.2667	0.0441909	0.0421241	1.89668	0.923477	142.3	129.8	82.2	71	50.8	65	142.3	129.8	82.2	71	50.8	65
Fbxo44	Q8BK26	F-box only protein 44 OS=Mus musculus OX=10090 GN=Fbxo44 PE=1 SV=1	1	2.14	127.767	82.5333	0.0026802	0.0179365	1.54806	0.630463	120.7	127.6	135	89.3	71.8	86.5	120.7	127.6	135	89.3	71.8	86.5
Fcer1g	P20491	High affinity immunoglobulin epsilon receptor subunit gamma OS=Mus musculus OX=10090 GN=Fcer1g PE=1 SV=1	1	2.71	31.8667	60.8333	0.0213905	0.0312635	0.523836	-0.932814	34.7	31.6	29.3	45.4	67.6	69.5	34.7	31.6	29.3	45.4	67.6	69.5
Fgd5	Q80UZ0	FYVE, RhoGEF and PH domain-containing protein 5 OS=Mus musculus OX=10090 GN=Fgd5 PE=1 SV=2	3	2.3	207.133	341.4	0.0437831	0.0419426	0.606717	-0.720903	207.8	201.5	212.1	323	399.2	302	207.8	201.5	212.1	323	399.2	302
Fhip1b	Q3U2I3	FHF complex subunit HOOK interacting protein 1B OS=Mus musculus OX=10090 GN=Fhip1b PE=1 SV=2	2	2.94	26.3	39.7	0.0110043	0.0250466	0.662469	-0.594076	27.1	26.8	25	34.8	44.9	39.4	27.1	26.8	25	34.8	44.9	39.4
Fn3k	Q9ER35	Fructosamine-3-kinase OS=Mus musculus OX=10090 GN=Fn3k PE=1 SV=1	2	2.18	146.533	243.367	0.0111576	0.0251638	0.602109	-0.731903	154	146.1	139.5	217.4	285.6	227.1	154	146.1	139.5	217.4	285.6	227.1
Folr1	P35846	Folate receptor alpha OS=Mus musculus OX=10090 GN=Folr1 PE=1 SV=2	5	15.93	947.533	563.033	0.0066283	0.0214906	1.68291	0.750956	991.2	1025.7	825.7	631.6	488.7	568.8	991.2	1025.7	825.7	631.6	488.7	568.8
Fra10ac1	Q8BP78	Protein FRA10AC1 homolog OS=Mus musculus OX=10090 GN=Fra10ac1 PE=1 SV=3	2	1.81	78	122.3	0.0336184	0.0373338	0.637776	-0.648878	76.5	78.2	79.3	106.9	136.1	123.9	76.5	78.2	79.3	106.9	136.1	123.9
Frmd6	Q8C0V9	FERM domain-containing protein 6 OS=Mus musculus OX=10090 GN=Frmd6 PE=1 SV=2	1	0	36.8667	55.4667	0.00101196	0.0150063	0.664663	-0.589304	33.7	36.7	40.2	57.6	54.1	54.7	33.7	36.7	40.2	57.6	54.1	54.7
Frmd8	Q3UFK8	FERM domain-containing protein 8 OS=Mus musculus OX=10090 GN=Frmd8 PE=1 SV=2	4	8.39	140.767	212.9	0.0213838	0.0312606	0.661187	-0.59687	131.8	143.3	147.2	194.2	251.1	193.4	131.8	143.3	147.2	194.2	251.1	193.4
Fuom	Q8R2K1	Fucose mutarotase OS=Mus musculus OX=10090 GN=Fuom PE=1 SV=1	1	3.32	169.233	264.467	0.00860671	0.022971	0.639904	-0.644072	163.1	182	162.6	227	284.8	281.6	163.1	182	162.6	227	284.8	281.6
Fxyd2	Q04646	Sodium/potassium-transporting ATPase subunit gamma OS=Mus musculus OX=10090 GN=Fxyd2 PE=1 SV=2	1	2.17	18.7	38.4333	0.00718791	0.0219424	0.486557	-1.03932	18.1	17.3	20.7	33.1	45.7	36.5	18.1	17.3	20.7	33.1	45.7	36.5
Gamt	O35969	Guanidinoacetate N-methyltransferase OS=Mus musculus OX=10090 GN=Gamt PE=1 SV=1	2	2.54	164.733	268.733	0.0344877	0.0376833	0.612999	-0.706043	173.2	152.4	168.6	211.1	323.2	271.9	173.2	152.4	168.6	211.1	323.2	271.9
Gba2	Q69ZF3	Non-lysosomal glucosylceramidase OS=Mus musculus OX=10090 GN=Gba2 PE=1 SV=2	1	0	56.9333	90.5667	0.00513259	0.0204926	0.628635	-0.669707	54.4	50.7	65.7	83.2	97.1	91.4	54.4	50.7	65.7	83.2	97.1	91.4
Gbp5	Q8CFB4	Guanylate-binding protein 5 OS=Mus musculus OX=10090 GN=Gbp5 PE=1 SV=2	2	2.23	88.0667	189.233	0.0208387	0.0310204	0.465387	-1.1035	79.1	83.7	101.4	151	240.1	176.6	79.1	83.7	101.4	151	240.1	176.6
Gca	Q8VC88	Grancalcin OS=Mus musculus OX=10090 GN=Gca PE=1 SV=1	2	5.3	172.8	277.633	0.0404964	0.0404113	0.622404	-0.684078	155.8	177.5	185.1	225.9	341.7	265.3	155.8	177.5	185.1	225.9	341.7	265.3
Gfod2	Q9CYH5	Glucose-fructose oxidoreductase domain-containing protein 2 OS=Mus musculus OX=10090 GN=Gfod2 PE=2 SV=1	1	2.14	101.767	36.2333	0.0107771	0.024869	2.80865	1.48988	105.5	112.2	87.6	61.3	25	22.4	105.5	112.2	87.6	61.3	25	22.4
Gga1	Q8R0H9	ADP-ribosylation factor-binding protein GGA1 OS=Mus musculus OX=10090 GN=Gga1 PE=1 SV=1	3	2.08	101.667	59.1	0.00114864	0.0152888	1.72025	0.782617	100.1	109.9	95	60.6	53.9	62.8	100.1	109.9	95	60.6	53.9	62.8
Gjb1	P28230	Gap junction beta-1 protein OS=Mus musculus OX=10090 GN=Gjb1 PE=1 SV=3	1	4.04	396.533	238.1	0.00411394	0.019499	1.66541	0.735875	438.6	366.8	384.2	269.3	217.4	227.6	438.6	366.8	384.2	269.3	217.4	227.6
Gnl3	Q8CI11	Guanine nucleotide-binding protein-like 3 OS=Mus musculus OX=10090 GN=Gnl3 PE=1 SV=2	2	3.97	125.8	78.6333	0.00565939	0.0208929	1.59983	0.677919	141	121.2	115.2	85.7	78	72.2	141	121.2	115.2	85.7	78	72.2
Gpatch11	Q3UFS4	G patch domain-containing protein 11 OS=Mus musculus OX=10090 GN=Gpatch11 PE=1 SV=2	1	1.71	98.8667	556.7	0.0124393	0.0260656	0.177594	-2.49334	100.2	89.4	107	455	632.3	582.8	100.2	89.4	107	455	632.3	582.8
Gpc4	P51655	Glypican-4 OS=Mus musculus OX=10090 GN=Gpc4 PE=1 SV=2	5	11.24	228.733	396.033	0.00135098	0.0156378	0.577561	-0.791955	210.9	236.5	238.8	360.5	425.6	402	210.9	236.5	238.8	360.5	425.6	402
Gpt2	Q8BGT5	Alanine aminotransferase 2 OS=Mus musculus OX=10090 GN=Gpt2 PE=1 SV=1	5	7.21	390.333	663.467	0.00123058	0.015432	0.588324	-0.765317	361.7	420.9	388.4	606.1	687.9	696.4	361.7	420.9	388.4	606.1	687.9	696.4
Grn	P28798	Progranulin OS=Mus musculus OX=10090 GN=Grn PE=1 SV=2	3	5.25	22.9667	13.3333	3.48777e-05	0.00829296	1.7225	0.784504	23.5	23.3	22.1	13.2	13.7	13.1	23.5	23.3	22.1	13.2	13.7	13.1
Grpel2	O88396	GrpE protein homolog 2, mitochondrial OS=Mus musculus OX=10090 GN=Grpel2 PE=2 SV=2	1	4.78	168.767	258.167	0.00648315	0.0214105	0.653712	-0.613273	175.2	158.6	172.5	229.2	285.9	259.4	175.2	158.6	172.5	229.2	285.9	259.4
Grpr	P21729	Gastrin-releasing peptide receptor OS=Mus musculus OX=10090 GN=Grpr PE=1 SV=2	1	0	41.3	64.1333	0.030773	0.0361051	0.643971	-0.634933	39.7	39.9	44.3	51.7	75.2	65.5	39.7	39.9	44.3	51.7	75.2	65.5
Gsdmd	Q9D8T2	Gasdermin-D OS=Mus musculus OX=10090 GN=Gsdmd PE=1 SV=1	2	5.04	97.1333	148.367	0.000428443	0.012387	0.654684	-0.611129	95.3	98.4	97.7	150.5	139.4	155.2	95.3	98.4	97.7	150.5	139.4	155.2
Gstm7	Q80W21	Glutathione S-transferase Mu 7 OS=Mus musculus OX=10090 GN=Gstm7 PE=1 SV=1	2	20.65	129.367	62.2	0.019706	0.0304935	2.07985	1.05648	161.5	103.7	122.9	72.2	60.9	53.5	161.5	103.7	122.9	72.2	60.9	53.5
Gypc	Q78HU7	Glycophorin-C OS=Mus musculus OX=10090 GN=Gypc PE=1 SV=2	1	2.48	92.1667	153.733	0.00209048	0.0171397	0.599523	-0.738113	79.4	90.1	107	154.7	147.6	158.9	79.4	90.1	107	154.7	147.6	158.9
H2-Eb1	P18469	H-2 class II histocompatibility antigen, I-E beta chain OS=Mus musculus OX=10090 GN=H2-Eb1 PE=1 SV=1	1	0	17.5333	44.7667	0.000141857	0.0108696	0.39166	-1.35232	18.4	15	19.2	42.4	44.6	47.3	18.4	15	19.2	42.4	44.6	47.3
H2-Q10	P01898	H-2 class I histocompatibility antigen, Q10 alpha chain OS=Mus musculus OX=10090 GN=H2-Q10 PE=1 SV=3	1	7.09	18.6333	42.3333	0.00579522	0.0209865	0.440157	-1.18391	19.4	16.5	20	33.8	47.1	46.1	19.4	16.5	20	33.8	47.1	46.1
Hamp	Q9EQ21	Hepcidin OS=Mus musculus OX=10090 GN=Hamp PE=2 SV=1	1	0	23.8667	11.4	0.00374178	0.0190364	2.09357	1.06596	20.7	27.2	23.7	12.8	11.5	9.9	20.7	27.2	23.7	12.8	11.5	9.9
Heatr3	Q8BQM4	HEAT repeat-containing protein 3 OS=Mus musculus OX=10090 GN=Heatr3 PE=1 SV=1	1	0	102.333	273.5	0.0214229	0.0312775	0.374162	-1.41826	116.7	92	98.3	199	357.7	263.8	116.7	92	98.3	199	357.7	263.8
Hebp1	Q9R257	Heme-binding protein 1 OS=Mus musculus OX=10090 GN=Hebp1 PE=1 SV=2	4	13.92	838.567	435.1	0.000697645	0.0140252	1.9273	0.946578	910.3	827.3	778.1	451.4	398.7	455.2	910.3	827.3	778.1	451.4	398.7	455.2
Hgsnat	Q3UDW8	Heparan-alpha-glucosaminide N-acetyltransferase OS=Mus musculus OX=10090 GN=Hgsnat PE=1 SV=2	3	4.44	36.7333	63.7333	0.0356982	0.0381518	0.57636	-0.794958	37.8	39.6	32.8	52.4	80.2	58.6	37.8	39.6	32.8	52.4	80.2	58.6
Hid1	Q8R1F6	Protein HID1 OS=Mus musculus OX=10090 GN=Hid1 PE=1 SV=1	1	0	39.5	69.4	0.00233553	0.0175107	0.569164	-0.813083	35.5	41.2	41.8	65.8	77.1	65.3	35.5	41.2	41.8	65.8	77.1	65.3
Hmgb3	O54879	High mobility group protein B3 OS=Mus musculus OX=10090 GN=Hmgb3 PE=1 SV=3	3	22.99	1049.3	693	0.0154029	0.0281241	1.51414	0.5985	1069.3	1066.6	1012	857.8	568.9	652.3	1069.3	1066.6	1012	857.8	568.9	652.3
Hmgcs2	P54869	Hydroxymethylglutaryl-CoA synthase, mitochondrial OS=Mus musculus OX=10090 GN=Hmgcs2 PE=1 SV=2	10	31.55	1799.17	718.033	9.18051e-05	0.0102681	2.50569	1.32521	1755	1874.8	1767.7	671.7	652	830.4	1755	1874.8	1767.7	671.7	652	830.4
Hnf1b	P27889	Hepatocyte nuclear factor 1-beta OS=Mus musculus OX=10090 GN=Hnf1b PE=1 SV=2	2	0	17.9667	37.7	0.00101046	0.0150029	0.476569	-1.06924	19.5	17.4	17	38.9	40.7	33.5	19.5	17.4	17	38.9	40.7	33.5
Hnrnpdl	Q9Z130	Heterogeneous nuclear ribonucleoprotein D-like OS=Mus musculus OX=10090 GN=Hnrnpdl PE=1 SV=1	2	8.88	451.433	279.5	0.020574	0.0309007	1.61515	0.691665	532.9	382.4	439	308.6	261.2	268.7	532.9	382.4	439	308.6	261.2	268.7
Hsd17b2	P51658	Estradiol 17-beta-dehydrogenase 2 OS=Mus musculus OX=10090 GN=Hsd17b2 PE=1 SV=2	4	13.72	323.233	513.733	0.00884337	0.0231521	0.629185	-0.668444	290.3	297.5	381.9	471.9	505	564.3	290.3	297.5	381.9	471.9	505	564.3
Ift27	Q9D0P8	Intraflagellar transport protein 27 homolog OS=Mus musculus OX=10090 GN=Ift27 PE=1 SV=1	1	0	26.5	47	0.0171485	0.0291811	0.56383	-0.826668	23	22.1	34.4	40.5	48.5	52	23	22.1	34.4	40.5	48.5	52
Imp4	Q8VHZ7	U3 small nucleolar ribonucleoprotein protein IMP4 OS=Mus musculus OX=10090 GN=Imp4 PE=2 SV=1	1	7.47	113.067	187.233	0.0235457	0.0323578	0.603881	-0.727664	111.2	112.4	115.6	168.6	209.3	183.8	111.2	112.4	115.6	168.6	209.3	183.8
Iqank1	Q3TYL0	IQ motif and ankyrin repeat domain-containing protein 1 OS=Mus musculus OX=10090 GN=Iqank1 PE=1 SV=3	1	0	24.7	40.3	0.029079	0.0353054	0.612903	-0.706269	24.3	18.8	31	34.2	42.6	44.1	24.3	18.8	31	34.2	42.6	44.1
Irag1	Q9WUX5	Inositol 1,4,5-triphosphate receptor associated 1 OS=Mus musculus OX=10090 GN=Irag1 PE=1 SV=2	1	1.92	79.0333	36.7333	0.000973253	0.0149142	2.15154	1.10537	79.8	81	76.3	45.9	30.6	33.7	79.8	81	76.3	45.9	30.6	33.7
Itih3	Q61704	Inter-alpha-trypsin inhibitor heavy chain H3 OS=Mus musculus OX=10090 GN=Itih3 PE=1 SV=3	3	10.4	372.2	164.833	0.0136486	0.026894	2.25804	1.17507	422	418.4	276.2	183.9	144.8	165.8	422	418.4	276.2	183.9	144.8	165.8
Jagn1	Q5XKN4	Protein jagunal homolog 1 OS=Mus musculus OX=10090 GN=Jagn1 PE=1 SV=2	1	4.5	32.7667	65.9	0.0371624	0.0387565	0.497218	-1.00805	29	29.2	40.1	51.1	85.3	61.3	29	29.2	40.1	51.1	85.3	61.3
Jak2	Q62120	Tyrosine-protein kinase JAK2 OS=Mus musculus OX=10090 GN=Jak2 PE=1 SV=3	2	2.03	80.0667	51.1	0.000481949	0.0128177	1.56686	0.647878	84.3	78.4	77.5	51.1	48	54.2	84.3	78.4	77.5	51.1	48	54.2
Jtb	O88824	Protein JTB OS=Mus musculus OX=10090 GN=Jtb PE=1 SV=1	1	0	33.6333	20.1333	0.0121876	0.0258988	1.67053	0.740306	32.4	31.7	36.8	25.4	16.8	18.2	32.4	31.7	36.8	25.4	16.8	18.2
Kctd10	Q922M3	BTB/POZ domain-containing adapter for CUL3-mediated RhoA degradation protein 3 OS=Mus musculus OX=10090 GN=Kctd10 PE=1 SV=1	2	1.95	102.667	53.3667	0.00369908	0.018979	1.9238	0.943957	105.9	103.5	98.6	65.9	39	55.2	105.9	103.5	98.6	65.9	39	55.2
Kdelr1	Q99JH8	ER lumen protein-retaining receptor 1 OS=Mus musculus OX=10090 GN=Kdelr1 PE=1 SV=1	1	3.54	36.2667	100.067	0.0370805	0.0387172	0.362425	-1.46425	20.4	30.8	57.6	66.4	125.4	108.4	20.4	30.8	57.6	66.4	125.4	108.4
Keap1	Q9Z2X8	Kelch-like ECH-associated protein 1 OS=Mus musculus OX=10090 GN=Keap1 PE=1 SV=1	2	2.72	24.2	36.5	0.000749925	0.0142341	0.663014	-0.592889	22.4	25.2	25	35.2	35.9	38.4	22.4	25.2	25	35.2	35.9	38.4
Khdc4	Q3TCX3	KH homology domain-containing protein 4 OS=Mus musculus OX=10090 GN=Khdc4 PE=1 SV=1	1	0	17.1667	33.7	0.0245491	0.032887	0.509397	-0.973139	17	14.4	20.1	27.2	42.1	31.8	17	14.4	20.1	27.2	42.1	31.8
Kif4	P33174	Chromosome-associated kinesin KIF4 OS=Mus musculus OX=10090 GN=Kif4 PE=1 SV=3	1	6.58	409.467	159.867	0.0242771	0.032746	2.5613	1.35688	401.8	404.7	421.9	239.3	99.9	140.4	401.8	404.7	421.9	239.3	99.9	140.4
Kifc3	O35231	Kinesin-like protein KIFC3 OS=Mus musculus OX=10090 GN=Kifc3 PE=1 SV=4	2	4.73	55.1	97.1	0.00650902	0.021425	0.567456	-0.817419	54.9	51.2	59.2	83.7	110.5	97.1	54.9	51.2	59.2	83.7	110.5	97.1
Kl	O35082	Klotho OS=Mus musculus OX=10090 GN=Kl PE=1 SV=2	4	10.37	253.267	472.133	0.00112819	0.0152502	0.53643	-0.898537	232.3	290.8	236.7	436	485.3	495.1	232.3	290.8	236.7	436	485.3	495.1
Krt6a	P50446	Keratin, type II cytoskeletal 6A OS=Mus musculus OX=10090 GN=Krt6a PE=1 SV=3	3	27.6	224.6	108.6	0.0425168	0.0413674	2.06814	1.04833	248.4	219.3	206.1	183.4	67.3	75.1	248.4	219.3	206.1	183.4	67.3	75.1
Lamc3	Q9R0B6	Laminin subunit gamma-3 OS=Mus musculus OX=10090 GN=Lamc3 PE=1 SV=2	3	3.83	79.6333	119.2	0.00101163	0.0150055	0.668065	-0.58194	82.9	73.1	82.9	121.4	112.8	123.4	82.9	73.1	82.9	121.4	112.8	123.4
Las1l	A2BE28	Ribosomal biogenesis protein LAS1L OS=Mus musculus OX=10090 GN=Las1l PE=1 SV=1	2	2.5	46.8667	73.1	0.0176196	0.0294421	0.641131	-0.641309	46.8	43.8	50	69.9	85.6	63.8	46.8	43.8	50	69.9	85.6	63.8
Lgals8	Q9JL15	Galectin-8 OS=Mus musculus OX=10090 GN=Lgals8 PE=1 SV=1	2	0	16.0333	24.5667	0.000298058	0.0115182	0.652646	-0.615628	15.3	16.5	16.3	25.8	23.8	24.1	15.3	16.5	16.3	25.8	23.8	24.1
Lgalsl	Q8VED9	Galectin-related protein OS=Mus musculus OX=10090 GN=Lgalsl PE=1 SV=1	2	2.26	242.367	132.2	0.00181954	0.0166394	1.83333	0.874469	252	258.2	216.9	132	145.6	119	252	258.2	216.9	132	145.6	119
Lias	Q99M04	Lipoyl synthase, mitochondrial OS=Mus musculus OX=10090 GN=Lias PE=1 SV=1	5	4.43	192.433	306.533	0.0121511	0.0258742	0.627773	-0.671685	156.9	229.9	190.5	296	286.4	337.2	156.9	229.9	190.5	296	286.4	337.2
Lpl	P11152	Lipoprotein lipase OS=Mus musculus OX=10090 GN=Lpl PE=1 SV=3	4	10.39	418.3	909.2	0.00156301	0.0160759	0.460075	-1.12006	388	408.8	458.1	791.6	942.3	993.7	388	408.8	458.1	791.6	942.3	993.7
Ltbp4	Q8K4G1	Latent-transforming growth factor beta-binding protein 4 OS=Mus musculus OX=10090 GN=Ltbp4 PE=1 SV=2	1	2.2	21.7667	32.9333	0.00852754	0.0229202	0.660931	-0.597428	21.9	23.7	19.7	29	35.6	34.2	21.9	23.7	19.7	29	35.6	34.2
Lyrm7	Q9DA03	Complex III assembly factor LYRM7 OS=Mus musculus OX=10090 GN=Lyrm7 PE=3 SV=2	1	2.51	205.967	107.167	0.000131167	0.0107752	1.92193	0.942555	214	196.3	207.6	115.1	106.6	99.8	214	196.3	207.6	115.1	106.6	99.8
Man2b2	O54782	Epididymis-specific alpha-mannosidase OS=Mus musculus OX=10090 GN=Man2b2 PE=1 SV=2	3	9.05	167.4	250.533	0.0234798	0.0323222	0.668175	-0.581703	155.8	177.3	169.1	207.8	283.9	259.9	155.8	177.3	169.1	207.8	283.9	259.9
Map2k1	P31938	Dual specificity mitogen-activated protein kinase kinase 1 OS=Mus musculus OX=10090 GN=Map2k1 PE=1 SV=2	4	21.55	1007.77	660.867	0.00345945	0.0186375	1.52492	0.608731	949.6	1035.2	1038.5	751.8	589.4	641.4	949.6	1035.2	1038.5	751.8	589.4	641.4
Map3k3	Q61084	Mitogen-activated protein kinase kinase kinase 3 OS=Mus musculus OX=10090 GN=Map3k3 PE=1 SV=1	2	4.53	133.867	227.7	0.00752331	0.0222078	0.587908	-0.766338	121.7	134	145.9	200.3	260.1	222.7	121.7	134	145.9	200.3	260.1	222.7
Marchf4	Q80TE3	E3 ubiquitin-protein ligase MARCHF4 OS=Mus musculus OX=10090 GN=Marchf4 PE=2 SV=3	1	2.91	183.633	66.8333	0.00569194	0.0209156	2.74763	1.45819	217.1	188.4	145.4	75.5	55.8	69.2	217.1	188.4	145.4	75.5	55.8	69.2
Maz	P56671	Myc-associated zinc finger protein OS=Mus musculus OX=10090 GN=Maz PE=1 SV=1	1	2.12	46.2667	28.7667	0.000799229	0.0144108	1.60834	0.685575	47.6	48.3	42.9	27.2	30.3	28.8	47.6	48.3	42.9	27.2	30.3	28.8
Mbnl1	Q9JKP5	Muscleblind-like protein 1 OS=Mus musculus OX=10090 GN=Mbnl1 PE=1 SV=1	5	11.26	966.9	546.067	0.00556435	0.0208252	1.77066	0.82429	1066.8	1011.8	822.1	571.1	501.3	565.8	1066.8	1011.8	822.1	571.1	501.3	565.8
Mettl1	Q9Z120	tRNA (guanine-N(7)-)-methyltransferase OS=Mus musculus OX=10090 GN=Mettl1 PE=1 SV=1	2	2.89	177.533	107.133	0.0463248	0.0430453	1.65713	0.728682	218.8	152.1	161.7	97.9	133.3	90.2	218.8	152.1	161.7	97.9	133.3	90.2
Mettl5	Q8K1A0	rRNA N6-adenosine-methyltransferase METTL5 OS=Mus musculus OX=10090 GN=Mettl5 PE=2 SV=2	1	0	19	31.8	0.0423507	0.0412906	0.597484	-0.743027	14.8	17.8	24.4	28.7	38.4	28.3	14.8	17.8	24.4	28.7	38.4	28.3
Mfsd8	Q8BH31	Major facilitator superfamily domain-containing protein 8 OS=Mus musculus OX=10090 GN=Mfsd8 PE=2 SV=1	2	0	40.3	77.0667	0.00284982	0.0181142	0.522924	-0.935327	41.9	40.5	38.5	66.9	78.3	86	41.9	40.5	38.5	66.9	78.3	86
Mib2	Q8R516	E3 ubiquitin-protein ligase MIB2 OS=Mus musculus OX=10090 GN=Mib2 PE=1 SV=2	1	1.69	88.0667	144.2	0.0474855	0.0435271	0.610726	-0.711403	87.1	77.6	99.5	113.1	178.1	141.4	87.1	77.6	99.5	113.1	178.1	141.4
Mif4gd	Q3UBZ5	MIF4G domain-containing protein OS=Mus musculus OX=10090 GN=Mif4gd PE=1 SV=1	2	2.62	235	120.833	0.0271047	0.0343001	1.94483	0.959642	193.6	215.1	296.3	134.2	96.8	131.5	193.6	215.1	296.3	134.2	96.8	131.5
Mkln1	O89050	Muskelin OS=Mus musculus OX=10090 GN=Mkln1 PE=1 SV=1	1	1.82	85.9	27.1667	0.00373097	0.019022	3.16196	1.66082	104.3	80.2	73.2	30.7	23	27.8	104.3	80.2	73.2	30.7	23	27.8
Mocs2	Q9Z224	Molybdopterin synthase sulfur carrier subunit OS=Mus musculus OX=10090 GN=Mocs2 PE=1 SV=1	2	6.34	137.433	88.1	0.0077773	0.0224009	1.55997	0.641518	155.5	128.2	128.6	93.6	90.9	79.8	155.5	128.2	128.6	93.6	90.9	79.8
Mre11	Q61216	Double-strand break repair protein MRE11 OS=Mus musculus OX=10090 GN=Mre11 PE=1 SV=1	2	0	18.8333	11.1333	0.0254593	0.033395	1.69162	0.758403	20.8	19.2	16.5	13.7	12.1	7.6	20.8	19.2	16.5	13.7	12.1	7.6
Mrpl1	Q99N96	39S ribosomal protein L1, mitochondrial OS=Mus musculus OX=10090 GN=Mrpl1 PE=1 SV=2	6	16.84	1206.2	683.767	0.0171622	0.0291888	1.76405	0.818893	1202.5	1221.4	1194.7	825.2	597	629.1	1202.5	1221.4	1194.7	825.2	597	629.1
Mrpl30	Q9D7N6	39S ribosomal protein L30, mitochondrial OS=Mus musculus OX=10090 GN=Mrpl30 PE=1 SV=1	1	2.51	168.633	95.9	0.00457055	0.0199868	1.75843	0.814287	180.3	178.6	147	104.7	83	100	180.3	178.6	147	104.7	83	100
Mrps25	Q9D125	28S ribosomal protein S25, mitochondrial OS=Mus musculus OX=10090 GN=Mrps25 PE=1 SV=1	2	2.45	170.667	103.567	0.00755865	0.0222353	1.64789	0.720622	166.6	173.9	171.5	130.1	89.2	91.4	166.6	173.9	171.5	130.1	89.2	91.4
Mta3	Q924K8	Metastasis-associated protein MTA3 OS=Mus musculus OX=10090 GN=Mta3 PE=1 SV=1	1	6.93	46.8	23.3	0.0131378	0.0265053	2.00858	1.00618	46.2	44	50.2	33.3	15.7	20.9	46.2	44	50.2	33.3	15.7	20.9
Mtif3	Q9CZD5	Translation initiation factor IF-3, mitochondrial OS=Mus musculus OX=10090 GN=Mtif3 PE=1 SV=1	3	6.93	261.567	395.067	0.0150073	0.0278627	0.662082	-0.594917	264.6	261.7	258.4	363.3	421.4	400.5	264.6	261.7	258.4	363.3	421.4	400.5
Mtnd1	P03888	NADH-ubiquinone oxidoreductase chain 1 OS=Mus musculus OX=10090 GN=Mtnd1 PE=1 SV=3	1	1.95	102.667	155.167	0.0034082	0.018591	0.661654	-0.595851	101.2	92.5	114.3	147.4	152.1	166	101.2	92.5	114.3	147.4	152.1	166
Mtnd2	P03893	NADH-ubiquinone oxidoreductase chain 2 OS=Mus musculus OX=10090 GN=Mtnd2 PE=1 SV=2	3	5.34	560.1	859.767	0.035769	0.0381785	0.651456	-0.618261	626.9	574.3	479.1	736.8	1025.4	817.1	626.9	574.3	479.1	736.8	1025.4	817.1
Mto1	Q923Z3	Protein MTO1 homolog, mitochondrial OS=Mus musculus OX=10090 GN=Mto1 PE=2 SV=1	3	3.44	114.3	171.733	0.00253481	0.0177686	0.665567	-0.587345	112.8	106.7	123.4	164	185.7	165.5	112.8	106.7	123.4	164	185.7	165.5
Mxra8	Q9DBV4	Matrix remodeling-associated protein 8 OS=Mus musculus OX=10090 GN=Mxra8 PE=1 SV=1	2	2.35	19.1	30.9333	0.0423672	0.0412982	0.617457	-0.69559	18.9	17.5	20.9	27.7	38.7	26.4	18.9	17.5	20.9	27.7	38.7	26.4
Myct1	Q8R411	Myc target protein 1 OS=Mus musculus OX=10090 GN=Myct1 PE=1 SV=1	1	0	20.2	32.6333	0.047119	0.0433764	0.618999	-0.691991	16.1	22.3	22.2	24.9	37	36	16.1	22.3	22.2	24.9	37	36
Myl9	Q9CQ19	Myosin regulatory light polypeptide 9 OS=Mus musculus OX=10090 GN=Myl9 PE=1 SV=3	2	28.66	212.6	326.567	0.0236573	0.0324178	0.651016	-0.619236	175.9	236.9	225	284.5	374.2	321	175.9	236.9	225	284.5	374.2	321
Nat8f3	Q9JIY8	N-acetyltransferase family 8 member 3 OS=Mus musculus OX=10090 GN=Nat8f3 PE=1 SV=1	5	10.43	359.567	542.467	0.0221747	0.0316113	0.662836	-0.593275	378.8	349.7	350.2	466.6	635.4	525.4	378.8	349.7	350.2	466.6	635.4	525.4
Nck2	O55033	Cytoplasmic protein NCK2 OS=Mus musculus OX=10090 GN=Nck2 PE=1 SV=1	3	2.66	285.2	479.067	0.0166932	0.0289195	0.595324	-0.748252	267.2	286.4	302	408	570.3	458.9	267.2	286.4	302	408	570.3	458.9
Ndufa11	Q9D8B4	NADH dehydrogenase [ubiquinone] 1 alpha subcomplex subunit 11 OS=Mus musculus OX=10090 GN=Ndufa11 PE=1 SV=2	3	12.38	239.833	363.6	0.00158435	0.0161246	0.659608	-0.60032	216.9	238.8	263.8	381.4	355.7	353.7	216.9	238.8	263.8	381.4	355.7	353.7
Nemp1	Q6ZQE4	Nuclear envelope integral membrane protein 1 OS=Mus musculus OX=10090 GN=Nemp1 PE=1 SV=2	1	0	33.8	22.0333	0.0105344	0.0246737	1.53404	0.617335	33.6	35.3	32.5	25.8	17.4	22.9	33.6	35.3	32.5	25.8	17.4	22.9
Nfrkb	Q6PIJ4	Nuclear factor related to kappa-B-binding protein OS=Mus musculus OX=10090 GN=Nfrkb PE=1 SV=1	1	0	12.6667	24.1333	0.000225159	0.0113195	0.524862	-0.92999	11.9	11.8	14.3	23.9	23.6	24.9	11.9	11.8	14.3	23.9	23.6	24.9
Nfyb	P63139	Nuclear transcription factor Y subunit beta OS=Mus musculus OX=10090 GN=Nfyb PE=1 SV=1	1	1.91	139.933	84.7333	0.000199463	0.0112177	1.65146	0.723738	140.8	145.6	133.4	83.5	89.2	81.5	140.8	145.6	133.4	83.5	89.2	81.5
Nipsnap3b	Q9CQE1	Protein NipSnap homolog 3B OS=Mus musculus OX=10090 GN=Nipsnap3b PE=1 SV=1	2	8.01	597.5	283.433	0.00306336	0.0183141	2.10808	1.07593	553.8	645.8	592.9	341.4	203.7	305.2	553.8	645.8	592.9	341.4	203.7	305.2
Nmt2	O70311	Glycylpeptide N-tetradecanoyltransferase 2 OS=Mus musculus OX=10090 GN=Nmt2 PE=1 SV=1	2	10.1	662.5	393.467	0.00057317	0.0134121	1.68375	0.751679	681.1	639.8	666.6	440.6	360.5	379.3	681.1	639.8	666.6	440.6	360.5	379.3
Nol3	Q9D1X0	Nucleolar protein 3 OS=Mus musculus OX=10090 GN=Nol3 PE=1 SV=1	2	6.22	53.0333	97.8	0.0349407	0.0378611	0.542263	-0.882935	45.9	55.2	58	72.2	119.5	101.7	45.9	55.2	58	72.2	119.5	101.7
Nolc1	E9Q5C9	Nucleolar and coiled-body phosphoprotein 1 OS=Mus musculus OX=10090 GN=Nolc1 PE=1 SV=1	4	5.34	299.533	455.467	0.000744879	0.014215	0.657641	-0.604629	281.9	308.3	308.4	433.1	482	451.3	281.9	308.3	308.4	433.1	482	451.3
Nqo1	Q64669	NAD(P)H dehydrogenase [quinone] 1 OS=Mus musculus OX=10090 GN=Nqo1 PE=1 SV=3	10	26.22	2092.77	892.267	0.028222	0.0348792	2.34545	1.22986	2713.8	1532.8	2031.7	1094.7	785.5	796.6	2713.8	1532.8	2031.7	1094.7	785.5	796.6
Nr2f6	P43136	Nuclear receptor subfamily 2 group F member 6 OS=Mus musculus OX=10090 GN=Nr2f6 PE=1 SV=2	2	6.24	214.3	335.767	0.0107127	0.0248177	0.638241	-0.647827	208.7	200.2	234	286.1	356.9	364.3	208.7	200.2	234	286.1	356.9	364.3
Nrip2	Q9JHR9	Nuclear receptor-interacting protein 2 OS=Mus musculus OX=10090 GN=Nrip2 PE=1 SV=2	3	5.79	101.3	154.2	0.000328632	0.0115765	0.656939	-0.606169	99	98.4	106.5	153	161.3	148.3	99	98.4	106.5	153	161.3	148.3
Nsmce3	Q9CPR8	Non-structural maintenance of chromosomes element 3 homolog OS=Mus musculus OX=10090 GN=Nsmce3 PE=1 SV=1	1	1.92	101.867	66.8	0.00434962	0.0197606	1.52495	0.608762	98.9	108.9	97.8	74.6	57.8	68	98.9	108.9	97.8	74.6	57.8	68
Nubp2	Q9R061	Cytosolic Fe-S cluster assembly factor NUBP2 OS=Mus musculus OX=10090 GN=Nubp2 PE=1 SV=1	3	4.07	205.2	330.5	0.0240269	0.0326146	0.620877	-0.68762	215.9	196	203.7	279.9	397.5	314.1	215.9	196	203.7	279.9	397.5	314.1
Nucb2	P81117	Nucleobindin-2 OS=Mus musculus OX=10090 GN=Nucb2 PE=1 SV=2	4	11.87	182.133	281.467	0.00348504	0.0186756	0.647087	-0.627969	177.1	183.2	186.1	254.5	280.5	309.4	177.1	183.2	186.1	254.5	280.5	309.4
Nudt10	P0C027	Diphosphoinositol polyphosphate phosphohydrolase 3-alpha OS=Mus musculus OX=10090 GN=Nudt10 PE=1 SV=1	1	4.53	25.0667	37.4333	0.00275675	0.018019	0.669635	-0.578553	24	25.8	25.4	37.1	40.7	34.5	24	25.8	25.4	37.1	40.7	34.5
Nudt2	P56380	Bis(5'-nucleosyl)-tetraphosphatase [asymmetrical] OS=Mus musculus OX=10090 GN=Nudt2 PE=1 SV=3	2	6.49	131	203.467	0.0192856	0.0302944	0.64384	-0.635226	124.5	129.7	138.8	167	228.6	214.8	124.5	129.7	138.8	167	228.6	214.8
Nudt7	Q99P30	Peroxisomal coenzyme A diphosphatase NUDT7 OS=Mus musculus OX=10090 GN=Nudt7 PE=1 SV=2	4	11.85	676.433	377.2	0.00149132	0.0159392	1.7933	0.842618	730.7	681.8	616.8	373.5	344.5	413.6	730.7	681.8	616.8	373.5	344.5	413.6
Ormdl1	Q921I0	ORM1-like protein 1 OS=Mus musculus OX=10090 GN=Ormdl1 PE=2 SV=1	1	1.74	16.6333	33.7333	0.0257626	0.0335668	0.493083	-1.0201	18	15.2	16.7	27	43.2	31	18	15.2	16.7	27	43.2	31
Otub1	Q7TQI3	Ubiquitin thioesterase OTUB1 OS=Mus musculus OX=10090 GN=Otub1 PE=1 SV=2	8	23.2	1039.4	2244	0.00802126	0.0225777	0.463191	-1.11032	1054.8	959.6	1103.8	1848.7	2683.4	2199.9	1054.8	959.6	1103.8	1848.7	2683.4	2199.9
Oxa1l	Q8BGA9	Mitochondrial inner membrane protein OXA1L OS=Mus musculus OX=10090 GN=Oxa1l PE=1 SV=1	3	2.82	496.3	298.1	0.000448265	0.012555	1.66488	0.735416	507.2	505.3	476.4	312.5	266.5	315.3	507.2	505.3	476.4	312.5	266.5	315.3
P3h3	Q8CG70	Prolyl 3-hydroxylase 3 OS=Mus musculus OX=10090 GN=P3h3 PE=1 SV=1	1	2.26	67.4	124.767	0.00344737	0.0186194	0.540208	-0.888412	62.1	69	71.1	107.1	132.7	134.5	62.1	69	71.1	107.1	132.7	134.5
Pawr	Q925B0	PRKC apoptosis WT1 regulator protein OS=Mus musculus OX=10090 GN=Pawr PE=1 SV=2	2	4.41	32.1667	54.4667	0.00781757	0.0224307	0.590575	-0.759807	33.1	29.3	34.1	47.6	62.3	53.5	33.1	29.3	34.1	47.6	62.3	53.5
Pck1	Q9Z2V4	Phosphoenolpyruvate carboxykinase, cytosolic [GTP] OS=Mus musculus OX=10090 GN=Pck1 PE=1 SV=1	28	154.35	7913.23	3711.13	0.0002193	0.0112983	2.1323	1.09241	8389	7950	7400.7	3420.8	3720.6	3992	8389	7950	7400.7	3420.8	3720.6	3992
Pcnp	Q6P8I4	PEST proteolytic signal-containing nuclear protein OS=Mus musculus OX=10090 GN=Pcnp PE=1 SV=1	1	2.71	182.267	324.967	0.0049035	0.0202975	0.560878	-0.834241	173.9	179.4	193.5	286.9	371.2	316.8	173.9	179.4	193.5	286.9	371.2	316.8
Pde2a	Q922S4	cGMP-dependent 3',5'-cyclic phosphodiesterase OS=Mus musculus OX=10090 GN=Pde2a PE=1 SV=4	7	13.93	403.767	989.267	0.0302969	0.0358858	0.408147	-1.29284	385.1	393.5	432.7	826.8	1193.1	947.9	385.1	393.5	432.7	826.8	1193.1	947.9
Pdk4	O70571	[Pyruvate dehydrogenase (acetyl-transferring)] kinase isozyme 4, mitochondrial OS=Mus musculus OX=10090 GN=Pdk4 PE=1 SV=1	8	22.88	1060.67	396.1	0.00296161	0.0182219	2.67777	1.42103	1225.8	875.5	1080.7	421.7	365.8	400.8	1225.8	875.5	1080.7	421.7	365.8	400.8
Pdlim3	O70209	PDZ and LIM domain protein 3 OS=Mus musculus OX=10090 GN=Pdlim3 PE=1 SV=1	1	1.68	38.3333	25.5333	0.0181272	0.0297131	1.50131	0.586218	33.9	44.7	36.4	26.3	24.4	25.9	33.9	44.7	36.4	26.3	24.4	25.9
Pdpn	Q62011	Podoplanin OS=Mus musculus OX=10090 GN=Pdpn PE=1 SV=2	1	2.97	217.567	71.2667	0.00456419	0.0199805	3.05285	1.61016	249.7	210.1	192.9	109.3	48.3	56.2	249.7	210.1	192.9	109.3	48.3	56.2
Phf8	Q80TJ7	Histone lysine demethylase PHF8 OS=Mus musculus OX=10090 GN=Phf8 PE=1 SV=2	1	1.79	33.9667	56	0.0120942	0.0258356	0.606548	-0.721307	30.8	35.6	35.5	50.9	65.6	51.5	30.8	35.6	35.5	50.9	65.6	51.5
Pik3r2	O08908	Phosphatidylinositol 3-kinase regulatory subunit beta OS=Mus musculus OX=10090 GN=Pik3r2 PE=1 SV=2	1	7.36	77.7333	135.733	0.0317834	0.036557	0.572692	-0.80417	75	71.1	87.1	113.4	169.7	124.1	75	71.1	87.1	113.4	169.7	124.1
Plbd2	Q3TCN2	Putative phospholipase B-like 2 OS=Mus musculus OX=10090 GN=Plbd2 PE=1 SV=2	4	12.45	584.967	1368.37	0.000202604	0.0112314	0.427493	-1.22603	553.4	590.5	611	1361.3	1472	1271.8	553.4	590.5	611	1361.3	1472	1271.8
Plekhd1	B2RPU2	Pleckstrin homology domain-containing family D member 1 OS=Mus musculus OX=10090 GN=Plekhd1 PE=1 SV=1	2	1.93	84.9667	129.567	0.00724757	0.0219875	0.655776	-0.608726	80.9	88.8	85.2	112.7	140.3	135.7	80.9	88.8	85.2	112.7	140.3	135.7
Pop4	Q9CR08	Ribonuclease P protein subunit p29 OS=Mus musculus OX=10090 GN=Pop4 PE=2 SV=1	1	0	15.8	26.4333	0.00753462	0.0222166	0.59773	-0.742434	14.5	16.1	16.8	22.4	28.3	28.6	14.5	16.1	16.8	22.4	28.3	28.6
Ppfia3	P60469	Liprin-alpha-3 OS=Mus musculus OX=10090 GN=Ppfia3 PE=1 SV=2	1	8.31	294.733	452.533	0.0495297	0.0443448	0.651296	-0.618614	309	273.9	301.3	359	551.5	447.1	309	273.9	301.3	359	551.5	447.1
Pqbp1	Q91VJ5	Polyglutamine-binding protein 1 OS=Mus musculus OX=10090 GN=Pqbp1 PE=1 SV=1	1	1.87	59.1667	127.167	0.0294936	0.0355062	0.465269	-1.10386	68	65.4	44.1	96.2	161.9	123.4	68	65.4	44.1	96.2	161.9	123.4
Prpf39	Q8K2Z2	Pre-mRNA-processing factor 39 OS=Mus musculus OX=10090 GN=Prpf39 PE=1 SV=3	1	3.19	141.533	216.5	0.0106183	0.0247418	0.653734	-0.613225	114.5	139.7	170.4	216.7	210.1	222.7	114.5	139.7	170.4	216.7	210.1	222.7
Prr15l	Q8JZM2	Proline-rich protein 15-like protein OS=Mus musculus OX=10090 GN=Prr15l PE=1 SV=1	1	0	15.5667	27.5	0.0236803	0.0324302	0.566061	-0.820972	15.6	13.1	18	21.7	32	28.8	15.6	13.1	18	21.7	32	28.8
Prr5	Q812A5	Proline-rich protein 5 OS=Mus musculus OX=10090 GN=Prr5 PE=1 SV=2	1	2.12	111.567	171.1	0.0131943	0.0265457	0.652055	-0.616934	99.4	122	113.3	146.4	184.9	182	99.4	122	113.3	146.4	184.9	182
Ptms	Q9D0J8	Parathymosin OS=Mus musculus OX=10090 GN=Ptms PE=1 SV=3	3	9.22	199.733	130.267	0.00991944	0.0241515	1.53327	0.616607	212.3	207.4	179.5	149.4	111.1	130.3	212.3	207.4	179.5	149.4	111.1	130.3
R3hcc1	Q8BSI6	R3H and coiled-coil domain-containing protein 1 OS=Mus musculus OX=10090 GN=R3hcc1 PE=1 SV=3	1	3.21	94	164.233	9.8196e-05	0.010374	0.572356	-0.805014	89.4	92.8	99.8	158	169.2	165.5	89.4	92.8	99.8	158	169.2	165.5
Rab5b	P61021	Ras-related protein Rab-5B OS=Mus musculus OX=10090 GN=Rab5b PE=1 SV=1	2	10.49	62.9667	97.9667	0.00800105	0.0225634	0.642736	-0.637703	64.7	64.1	60.1	99.2	85.3	109.4	64.7	64.1	60.1	99.2	85.3	109.4
Rabl2	E9Q9D5	Rab-like protein 2A OS=Mus musculus OX=10090 GN=Rabl2 PE=1 SV=1	1	0	22.5	34.5	0.0105932	0.0247215	0.652174	-0.616671	20	25.1	22.4	32.1	32.5	38.9	20	25.1	22.4	32.1	32.5	38.9
Rabl6	Q5U3K5	Rab-like protein 6 OS=Mus musculus OX=10090 GN=Rabl6 PE=1 SV=2	2	6.27	120.233	189.933	0.0454805	0.0426864	0.633029	-0.659656	127.4	110.5	122.8	148.9	231.2	189.7	127.4	110.5	122.8	148.9	231.2	189.7
Ranbp1	P34022	Ran-specific GTPase-activating protein OS=Mus musculus OX=10090 GN=Ranbp1 PE=1 SV=2	4	11.42	727.433	445.533	0.0013261	0.0155793	1.63272	0.707282	753.2	726.4	702.7	506.7	398.1	431.8	753.2	726.4	702.7	506.7	398.1	431.8
Reep5	Q60870	Receptor expression-enhancing protein 5 OS=Mus musculus OX=10090 GN=Reep5 PE=1 SV=1	1	6.66	566.233	251.8	0.000204587	0.0112399	2.24874	1.16912	600.9	572	525.8	269.8	233.4	252.2	600.9	572	525.8	269.8	233.4	252.2
Reep6	Q9JM62	Receptor expression-enhancing protein 6 OS=Mus musculus OX=10090 GN=Reep6 PE=1 SV=1	3	8.66	395.867	257.133	0.0368358	0.0385994	1.53954	0.622498	473.9	320.8	392.9	241	269	261.4	473.9	320.8	392.9	241	269	261.4
Retreg1	Q8VE91	Reticulophagy regulator 1 OS=Mus musculus OX=10090 GN=Retreg1 PE=1 SV=2	2	2.07	64.1333	96.6667	0.0469889	0.0433226	0.663448	-0.591944	73.4	51.1	67.9	97.2	112.5	80.3	73.4	51.1	67.9	97.2	112.5	80.3
Rho	P15409	Rhodopsin OS=Mus musculus OX=10090 GN=Rho PE=1 SV=2	1	2.45	124.667	320.667	0.0412595	0.0407781	0.388773	-1.363	85.9	142.1	146	232.1	287	442.9	85.9	142.1	146	232.1	287	442.9
Rnase4	Q9JJH1	Ribonuclease 4 OS=Mus musculus OX=10090 GN=Rnase4 PE=1 SV=1	3	4.54	687.7	456.067	0.0124504	0.0260729	1.50789	0.592535	781.9	646.4	634.8	489.5	406.2	472.5	781.9	646.4	634.8	489.5	406.2	472.5
Rnf126	Q91YL2	E3 ubiquitin-protein ligase RNF126 OS=Mus musculus OX=10090 GN=Rnf126 PE=1 SV=1	1	3.01	36.0333	61.8667	0.0217874	0.0314329	0.582435	-0.77983	39.9	31.8	36.4	50.7	73.8	61.1	39.9	31.8	36.4	50.7	73.8	61.1
Rpl17	Q9CPR4	60S ribosomal protein L17 OS=Mus musculus OX=10090 GN=Rpl17 PE=1 SV=3	5	21.41	1017.43	666.6	0.00297417	0.0182336	1.5263	0.610041	1079.2	1030	943.1	725.5	598.1	676.2	1079.2	1030	943.1	725.5	598.1	676.2
Rpl37	Q9D823	60S ribosomal protein L37 OS=Mus musculus OX=10090 GN=Rpl37 PE=1 SV=3	2	3.86	212.567	363.1	0.0404176	0.0403731	0.585422	-0.772452	227.4	198.8	211.5	290.3	458.1	340.9	227.4	198.8	211.5	290.3	458.1	340.9
Rpl37a	P61514	60S ribosomal protein L37a OS=Mus musculus OX=10090 GN=Rpl37a PE=1 SV=2	3	7.71	299.567	456.9	0.00237193	0.0175604	0.65565	-0.609001	291.7	308	299	413.3	488.1	469.3	291.7	308	299	413.3	488.1	469.3
Rps26	P62855	40S ribosomal protein S26 OS=Mus musculus OX=10090 GN=Rps26 PE=1 SV=3	2	4.3	138.167	252.533	0.0488133	0.0440626	0.547122	-0.870064	134.7	142.9	136.9	204.6	296.3	256.7	134.7	142.9	136.9	204.6	296.3	256.7
Rpusd4	Q9CWX4	Mitochondrial RNA pseudouridine synthase Rpusd4 OS=Mus musculus OX=10090 GN=Rpusd4 PE=2 SV=1	1	3.33	175.4	107.467	0.0053303	0.0206503	1.63213	0.70676	174.7	179.7	171.8	131.2	91.2	100	174.7	179.7	171.8	131.2	91.2	100
Rybp	Q8CCI5	RING1 and YY1-binding protein OS=Mus musculus OX=10090 GN=Rybp PE=1 SV=1	1	2.95	574.833	292.033	0.00154354	0.0160398	1.96838	0.977011	599.4	592.6	532.5	346.2	242.4	287.5	599.4	592.6	532.5	346.2	242.4	287.5
Sar1a	P36536	GTP-binding protein SAR1a OS=Mus musculus OX=10090 GN=Sar1a PE=1 SV=1	1	8.91	463	190.433	0.00097136	0.0149096	2.4313	1.28173	505.4	454.8	428.8	232.1	157.7	181.5	505.4	454.8	428.8	232.1	157.7	181.5
Saysd1	Q8K190	SAYSvFN domain-containing protein 1 OS=Mus musculus OX=10090 GN=Saysd1 PE=1 SV=1	1	2.65	87.7333	149.033	0.00150195	0.0159601	0.588683	-0.764438	95.7	84.2	83.3	142.8	162.7	141.6	95.7	84.2	83.3	142.8	162.7	141.6
Scamp4	Q9JKV5	Secretory carrier-associated membrane protein 4 OS=Mus musculus OX=10090 GN=Scamp4 PE=1 SV=1	1	1.82	99.4	152.6	0.0461584	0.0429751	0.651376	-0.618437	92	108.9	97.3	134.1	188.5	135.2	92	108.9	97.3	134.1	188.5	135.2
Scnn1b	Q9WU38	Amiloride-sensitive sodium channel subunit beta OS=Mus musculus OX=10090 GN=Scnn1b PE=1 SV=1	1	0	71.3333	46.2667	0.0062604	0.0212816	1.54179	0.624603	68	70.5	75.5	54.1	39.6	45.1	68	70.5	75.5	54.1	39.6	45.1
Sdf2l1	Q9ESP1	Stromal cell-derived factor 2-like protein 1 OS=Mus musculus OX=10090 GN=Sdf2l1 PE=1 SV=2	2	3.29	69.3	137.267	0.00401332	0.0193803	0.504857	-0.986054	75.6	62.2	70.1	115.8	147	149	75.6	62.2	70.1	115.8	147	149
Sdhd	Q9CXV1	Succinate dehydrogenase [ubiquinone] cytochrome b small subunit, mitochondrial OS=Mus musculus OX=10090 GN=Sdhd PE=1 SV=2	1	3.18	180.967	311.4	0.00153529	0.0160243	0.581139	-0.783045	163.6	196.2	183.1	283.5	322.3	328.4	163.6	196.2	183.1	283.5	322.3	328.4
Sec61a2	Q9JLR1	Protein transport protein Sec61 subunit alpha isoform 2 OS=Mus musculus OX=10090 GN=Sec61a2 PE=2 SV=3	1	13.67	68.8667	102.833	0.000542508	0.0132289	0.669692	-0.57843	64.4	68.5	73.7	99.4	102.7	106.4	64.4	68.5	73.7	99.4	102.7	106.4
Secisbp2l	Q6A098	Selenocysteine insertion sequence-binding protein 2-like OS=Mus musculus OX=10090 GN=Secisbp2l PE=1 SV=2	2	4.4	83.7667	130.967	0.00122221	0.0154181	0.639603	-0.644751	93.9	74.7	82.7	130.6	128.5	133.8	93.9	74.7	82.7	130.6	128.5	133.8
Selenoo	Q9DBC0	Protein adenylyltransferase SelO, mitochondrial OS=Mus musculus OX=10090 GN=Selenoo PE=1 SV=4	4	10.99	240.733	381.733	0.00382532	0.0191461	0.630632	-0.665129	241.1	228.9	252.2	337	401.5	406.7	241.1	228.9	252.2	337	401.5	406.7
Senp3	Q9EP97	Sentrin-specific protease 3 OS=Mus musculus OX=10090 GN=Senp3 PE=1 SV=1	1	1.91	75.9333	45.1333	0.0176681	0.0294685	1.68242	0.75054	86.5	77.4	63.9	51.1	36.5	47.8	86.5	77.4	63.9	51.1	36.5	47.8
Senp7	Q8BUH8	Sentrin-specific protease 7 OS=Mus musculus OX=10090 GN=Senp7 PE=1 SV=1	2	2.09	80.6333	120.967	0.0149374	0.0278156	0.666575	-0.585161	81.8	80.8	79.3	110.8	124	128.1	81.8	80.8	79.3	110.8	124	128.1
Serpina3m	Q03734	Serine protease inhibitor A3M OS=Mus musculus OX=10090 GN=Serpina3m PE=1 SV=2	6	64.78	1079.77	491.933	0.000643251	0.0137799	2.19495	1.13418	1157.4	1098.5	983.4	557.1	449.4	469.3	1157.4	1098.5	983.4	557.1	449.4	469.3
Serpina3n	Q91WP6	Serine protease inhibitor A3N OS=Mus musculus OX=10090 GN=Serpina3n PE=1 SV=1	9	47.68	1554	648.5	0.0260877	0.0337484	2.3963	1.26081	1970.2	1609.9	1081.9	711.1	551.8	682.6	1970.2	1609.9	1081.9	711.1	551.8	682.6
Sgk2	Q9QZS5	Serine/threonine-protein kinase Sgk2 OS=Mus musculus OX=10090 GN=Sgk2 PE=1 SV=1	5	14.02	631.967	402.967	0.0261987	0.0338098	1.56829	0.649188	642.7	623.2	630	476.5	342	390.4	642.7	623.2	630	476.5	342	390.4
Sik3	Q6P4S6	Serine/threonine-protein kinase SIK3 OS=Mus musculus OX=10090 GN=Sik3 PE=1 SV=3	2	3.02	132.033	78.9333	0.00927373	0.0235569	1.67272	0.742196	137.8	127.7	130.6	90.7	57.2	88.9	137.8	127.7	130.6	90.7	57.2	88.9
Sipa1l3	G3X9J0	Signal-induced proliferation-associated 1-like protein 3 OS=Mus musculus OX=10090 GN=Sipa1l3 PE=1 SV=1	2	5.32	322.3	511.467	0.0204798	0.0308575	0.630149	-0.666236	326.7	302.6	337.6	464.5	611	458.9	326.7	302.6	337.6	464.5	611	458.9
Slc10a2	P70172	Ileal sodium/bile acid cotransporter OS=Mus musculus OX=10090 GN=Slc10a2 PE=1 SV=2	1	3.49	438.467	171.233	0.00367641	0.0189481	2.56064	1.3565	518.7	393.8	402.9	205.8	159.6	148.3	518.7	393.8	402.9	205.8	159.6	148.3
Slc16a1	P53986	Monocarboxylate transporter 1 OS=Mus musculus OX=10090 GN=Slc16a1 PE=1 SV=1	5	12.22	633.4	416.067	0.0481476	0.0437962	1.52235	0.606302	605	734.5	560.7	526	335	387.2	605	734.5	560.7	526	335	387.2
Slc16a2	O70324	Monocarboxylate transporter 8 OS=Mus musculus OX=10090 GN=Slc16a2 PE=1 SV=2	1	4.21	58.9	192.567	0.00682285	0.0216539	0.305868	-1.70902	40.3	42.1	94.3	161.9	188.2	227.6	40.3	42.1	94.3	161.9	188.2	227.6
Slc16a4	Q8R0M8	Monocarboxylate transporter 5 OS=Mus musculus OX=10090 GN=Slc16a4 PE=2 SV=1	2	1.94	65.3667	98.9	0.0426628	0.0414346	0.660937	-0.597415	57.7	64.7	73.7	79.6	101.6	115.5	57.7	64.7	73.7	79.6	101.6	115.5
Slc25a46	Q9CQS4	Solute carrier family 25 member 46 OS=Mus musculus OX=10090 GN=Slc25a46 PE=1 SV=1	2	6.06	165.767	107.833	0.0476913	0.0436112	1.53725	0.620351	166	165.8	165.5	132.7	88.1	102.7	166	165.8	165.5	132.7	88.1	102.7
Slc2a13	Q3UHK1	Proton myo-inositol cotransporter OS=Mus musculus OX=10090 GN=Slc2a13 PE=1 SV=2	1	0	16.5667	24.9333	0.0253888	0.0333547	0.664439	-0.589792	16	15	18.7	21.2	25	28.6	16	15	18.7	21.2	25	28.6
Slc2a2	P14246	Solute carrier family 2, facilitated glucose transporter member 2 OS=Mus musculus OX=10090 GN=Slc2a2 PE=1 SV=3	6	27.98	2145.87	1416.23	0.00540244	0.0207055	1.51519	0.599501	2233.1	2234.8	1969.7	1607.2	1270	1371.5	2233.1	2234.8	1969.7	1607.2	1270	1371.5
Slc35f2	Q7TML3	Solute carrier family 35 member F2 OS=Mus musculus OX=10090 GN=Slc35f2 PE=1 SV=2	1	5.09	26.6	44.0333	0.0138914	0.0270758	0.604088	-0.72717	29.1	22.7	28	36.9	49.1	46.1	29.1	22.7	28	36.9	49.1	46.1
Slc39a14	Q75N73	Metal cation symporter ZIP14 OS=Mus musculus OX=10090 GN=Slc39a14 PE=1 SV=1	2	2.81	197.1	73.9333	0.00122673	0.0154256	2.66592	1.41463	215.7	202.9	172.7	82.7	57.8	81.3	215.7	202.9	172.7	82.7	57.8	81.3
Slc39a8	Q91W10	Metal cation symporter ZIP8 OS=Mus musculus OX=10090 GN=Slc39a8 PE=1 SV=1	1	2.59	492.733	246.267	0.00334396	0.0185432	2.00081	1.00059	549	490.2	439	291.7	214.1	233	549	490.2	439	291.7	214.1	233
Slc4a2	P13808	Anion exchange protein 2 OS=Mus musculus OX=10090 GN=Slc4a2 PE=1 SV=1	4	4.81	95.7	151.767	0.0381241	0.0392253	0.630573	-0.665264	90.9	85.9	110.3	126.2	183.5	145.6	90.9	85.9	110.3	126.2	183.5	145.6
Slc51a	Q8R000	Organic solute transporter subunit alpha OS=Mus musculus OX=10090 GN=Slc51a PE=1 SV=1	2	11.02	739.567	468.767	0.0301159	0.0358014	1.57769	0.65781	696.6	892.5	629.6	422.5	488.4	495.4	696.6	892.5	629.6	422.5	488.4	495.4
Slc5a2	Q923I7	Sodium/glucose cotransporter 2 OS=Mus musculus OX=10090 GN=Slc5a2 PE=1 SV=1	9	33.59	982.867	1529.07	0.0143371	0.0273993	0.642789	-0.637584	923.7	1037	987.9	1290.1	1726.5	1570.6	923.7	1037	987.9	1290.1	1726.5	1570.6
Slc6a8	Q8VBW1	Sodium- and chloride-dependent creatine transporter 1 OS=Mus musculus OX=10090 GN=Slc6a8 PE=1 SV=1	3	8.1	186.567	286.133	0.0098021	0.0240472	0.652027	-0.616996	175.4	197.8	186.5	252.4	323.2	282.8	175.4	197.8	186.5	252.4	323.2	282.8
Slc7a13	Q91WN3	Solute carrier family 7 member 13 OS=Mus musculus OX=10090 GN=Slc7a13 PE=1 SV=1	1	3.11	168.4	99.1667	2.58177e-06	0.00379766	1.69815	0.763965	170.8	168.8	165.6	97.5	100.7	99.3	170.8	168.8	165.6	97.5	100.7	99.3
Smarce1	O54941	SWI/SNF-related matrix-associated actin-dependent regulator of chromatin subfamily E member 1 OS=Mus musculus OX=10090 GN=Smarce1 PE=1 SV=1	5	9.13	264.7	460.5	0.0129548	0.0263933	0.57481	-0.798843	256	250.8	287.3	403	547.9	430.6	256	250.8	287.3	403	547.9	430.6
Smg5	Q6ZPY2	Protein SMG5 OS=Mus musculus OX=10090 GN=Smg5 PE=1 SV=2	1	2.42	14.6	32.8667	0.0451255	0.0425333	0.444219	-1.17066	9.9	18.2	15.7	30.1	24.4	44.1	9.9	18.2	15.7	30.1	24.4	44.1
Snap47	Q8R570	Synaptosomal-associated protein 47 OS=Mus musculus OX=10090 GN=Snap47 PE=1 SV=1	3	5.69	91.4	160.5	0.0137365	0.0269603	0.56947	-0.812307	90.1	87.3	96.8	129.5	184.3	167.7	90.1	87.3	96.8	129.5	184.3	167.7
Snrpf	P62307	Small nuclear ribonucleoprotein F OS=Mus musculus OX=10090 GN=Snrpf PE=1 SV=1	2	4.58	189.567	112.267	0.00857397	0.0229501	1.68854	0.755776	194.3	208.7	165.7	96.7	130.7	109.4	194.3	208.7	165.7	96.7	130.7	109.4
Spaca5	A2AE20	Sperm acrosome-associated protein 5 OS=Mus musculus OX=10090 GN=Spaca5 PE=1 SV=1	1	2.57	50.2667	105.367	0.0449581	0.0424607	0.477064	-1.06774	33.8	42.7	74.3	97.3	133.8	85	33.8	42.7	74.3	97.3	133.8	85
Spata2	Q8K004	Spermatogenesis-associated protein 2 OS=Mus musculus OX=10090 GN=Spata2 PE=1 SV=1	1	0	14.9	28.8667	0.00239924	0.0175969	0.516166	-0.954092	18.1	14.2	12.4	27.2	31.1	28.3	18.1	14.2	12.4	27.2	31.1	28.3
Srsf3	P84104	Serine/arginine-rich splicing factor 3 OS=Mus musculus OX=10090 GN=Srsf3 PE=1 SV=1	3	14.8	745.7	488.967	0.00963526	0.023896	1.52505	0.608859	804.7	742.1	690.3	573.8	425.3	467.8	804.7	742.1	690.3	573.8	425.3	467.8
Ssbp3	Q9D032	Single-stranded DNA-binding protein 3 OS=Mus musculus OX=10090 GN=Ssbp3 PE=1 SV=2	1	2.62	94.6667	185.667	0.0399538	0.0401462	0.509874	-0.971786	82.8	102.1	99.1	143.3	243	170.7	82.8	102.1	99.1	143.3	243	170.7
Ssh2	Q5SW75	Protein phosphatase Slingshot homolog 2 OS=Mus musculus OX=10090 GN=Ssh2 PE=1 SV=2	1	0	244	161.2	0.0116636	0.0255358	1.51365	0.598029	271.2	233	227.8	187	148.1	148.5	271.2	233	227.8	187	148.1	148.5
Ssu72	Q9CY97	RNA polymerase II subunit A C-terminal domain phosphatase SSU72 OS=Mus musculus OX=10090 GN=Ssu72 PE=1 SV=1	2	1.98	40.2333	64.5333	0.00450577	0.0199222	0.62345	-0.681653	43.2	39.4	38.1	58.9	72.1	62.6	43.2	39.4	38.1	58.9	72.1	62.6
Stx6	Q9JKK1	Syntaxin-6 OS=Mus musculus OX=10090 GN=Stx6 PE=1 SV=1	2	6.22	130.033	205.4	0.00943985	0.0237148	0.633074	-0.659555	121.7	131	137.4	177.8	231.2	207.2	121.7	131	137.4	177.8	231.2	207.2
Stxbp6	Q8R3T5	Syntaxin-binding protein 6 OS=Mus musculus OX=10090 GN=Stxbp6 PE=1 SV=1	3	6.55	260.133	422.233	0.0420357	0.0411441	0.616089	-0.698789	258.2	263.2	259	399.5	377.3	489.9	258.2	263.2	259	399.5	377.3	489.9
Sugp1	Q8CH02	SURP and G-patch domain-containing protein 1 OS=Mus musculus OX=10090 GN=Sugp1 PE=1 SV=1	2	4.81	68.1667	104.3	0.00969449	0.0239501	0.653563	-0.613601	66	67.9	70.6	90.3	116.7	105.9	66	67.9	70.6	90.3	116.7	105.9
Tab1	Q8CF89	TGF-beta-activated kinase 1 and MAP3K7-binding protein 1 OS=Mus musculus OX=10090 GN=Tab1 PE=1 SV=2	2	2.75	19.1	30.1667	0.0108323	0.0249126	0.633149	-0.659383	18.6	22.5	16.2	29	33.4	28.1	18.6	22.5	16.2	29	33.4	28.1
Tab2	Q99K90	TGF-beta-activated kinase 1 and MAP3K7-binding protein 2 OS=Mus musculus OX=10090 GN=Tab2 PE=1 SV=1	1	1.71	59.1	100.6	0.0188547	0.0300839	0.587475	-0.7674	61.7	54.3	61.3	82.8	119.5	99.5	61.7	54.3	61.3	82.8	119.5	99.5
Taf4b	G5E8Z2	Transcription initiation factor TFIID subunit 4B OS=Mus musculus OX=10090 GN=Taf4b PE=1 SV=2	2	4.3	538.667	354.267	0.0181525	0.0297263	1.52051	0.604557	492.6	568.9	554.5	414.7	274.4	373.7	492.6	568.9	554.5	414.7	274.4	373.7
Tango6	Q8C3S2	Transport and Golgi organization protein 6 homolog OS=Mus musculus OX=10090 GN=Tango6 PE=1 SV=1	2	2.55	55.8333	87.7667	0.0258955	0.0336413	0.636156	-0.652546	55.2	60.8	51.5	72.4	103	87.9	55.2	60.8	51.5	72.4	103	87.9
Tarbp2	P97473	RISC-loading complex subunit TARBP2 OS=Mus musculus OX=10090 GN=Tarbp2 PE=1 SV=2	3	1.8	207.5	549.367	0.0308319	0.0361319	0.377708	-1.40466	219.3	197.9	205.3	434.3	649.5	564.3	219.3	197.9	205.3	434.3	649.5	564.3
Tatdn1	Q6P8M1	Putative deoxyribonuclease TATDN1 OS=Mus musculus OX=10090 GN=Tatdn1 PE=1 SV=1	2	5.25	217.2	325.667	0.0222991	0.0316741	0.66694	-0.584372	208.8	208.2	234.6	279.6	378.2	319.2	208.8	208.2	234.6	279.6	378.2	319.2
Tbc1d5	Q80XQ2	TBC1 domain family member 5 OS=Mus musculus OX=10090 GN=Tbc1d5 PE=1 SV=2	3	2.55	13.9667	23.0667	0.0483703	0.0438857	0.605491	-0.723822	13.8	11.9	16.2	21.3	28.9	19	13.8	11.9	16.2	21.3	28.9	19
TCAIM	Q66JZ4	T-cell activation inhibitor, mitochondrial OS=Mus musculus OX=10090 GN=TCAIM PE=1 SV=1	2	2.27	63.1333	97.9667	0.0392145	0.0397789	0.644437	-0.633889	60.9	67.6	60.9	86.1	120.6	87.2	60.9	67.6	60.9	86.1	120.6	87.2
Tcp11l2	Q8K1H7	T-complex protein 11-like protein 2 OS=Mus musculus OX=10090 GN=Tcp11l2 PE=1 SV=1	2	2.05	91.7667	138.367	0.0452976	0.0426077	0.663214	-0.592454	90.7	92.9	91.7	124.3	158.5	132.3	90.7	92.9	91.7	124.3	158.5	132.3
Tgoln2	Q62314	Trans-Golgi network integral membrane protein 2 OS=Mus musculus OX=10090 GN=Tgoln2 PE=1 SV=1	2	2.34	172.433	571.733	0.000961173	0.0148842	0.301597	-1.7293	175.6	155.5	186.2	485.5	592.5	637.2	175.6	155.5	186.2	485.5	592.5	637.2
Tgtp2	Q3T9E4	T-cell-specific guanine nucleotide triphosphate-binding protein 2 OS=Mus musculus OX=10090 GN=Tgtp2 PE=1 SV=2	5	12.55	369.5	611.567	0.0227473	0.0319181	0.604186	-0.726935	349.7	360.1	398.7	482.3	695.2	657.2	349.7	360.1	398.7	482.3	695.2	657.2
Them6	Q80ZW2	Protein THEM6 OS=Mus musculus OX=10090 GN=Them6 PE=1 SV=1	3	4.8	148.133	91.4667	0.0024551	0.0176696	1.61953	0.695578	148.8	156	139.6	78	95.9	100.5	148.8	156	139.6	78	95.9	100.5
Themis2	Q91YX0	Protein THEMIS2 OS=Mus musculus OX=10090 GN=Themis2 PE=1 SV=2	1	0	13.6667	25.2667	0.0184278	0.0298687	0.540897	-0.886574	13.5	13.6	13.9	22.5	25.2	28.1	13.5	13.6	13.9	22.5	25.2	28.1
Thy1	P01831	Thy-1 membrane glycoprotein OS=Mus musculus OX=10090 GN=Thy1 PE=1 SV=1	2	7.44	87.9333	136.4	0.00622156	0.0212584	0.644673	-0.633362	70.5	95.7	97.6	137.3	131	140.9	70.5	95.7	97.6	137.3	131	140.9
Tle5	P63002	TLE family member 5 OS=Mus musculus OX=10090 GN=Tle5 PE=1 SV=1	1	2.45	20.2667	32.6667	0.0487168	0.0440242	0.620408	-0.68871	18.5	17.9	24.4	27.8	40.4	29.8	18.5	17.9	24.4	27.8	40.4	29.8
Tmbim1	Q8BJZ3	Protein lifeguard 3 OS=Mus musculus OX=10090 GN=Tmbim1 PE=1 SV=1	1	0	20.7	11.7333	0.0131406	0.026507	1.7642	0.819018	21	17.6	23.5	14.2	10.4	10.6	21	17.6	23.5	14.2	10.4	10.6
Tmem106b	Q80X71	Transmembrane protein 106B OS=Mus musculus OX=10090 GN=Tmem106b PE=1 SV=1	1	0	39.4	25.8667	0.0239332	0.032565	1.5232	0.607101	40.2	37.1	40.9	33.1	21.6	22.9	40.2	37.1	40.9	33.1	21.6	22.9
Tmem143	Q8VD26	Transmembrane protein 143 OS=Mus musculus OX=10090 GN=Tmem143 PE=1 SV=1	3	7.72	141.6	259.1	0.0192479	0.0302762	0.546507	-0.871688	137.6	132.7	154.5	201.5	304.1	271.7	137.6	132.7	154.5	201.5	304.1	271.7
Tmem167b	Q80X45	Protein kish-B OS=Mus musculus OX=10090 GN=Tmem167b PE=3 SV=1	1	2.51	110.833	183.533	0.0269377	0.0342112	0.603887	-0.72765	118.7	99.3	114.5	153.2	222.5	174.9	118.7	99.3	114.5	153.2	222.5	174.9
Tmem201	A2A8U2	Transmembrane protein 201 OS=Mus musculus OX=10090 GN=Tmem201 PE=1 SV=1	2	0	36.7333	67.3667	0.00119516	0.0153721	0.545275	-0.874945	35.1	33.3	41.8	62	69.9	70.2	35.1	33.3	41.8	62	69.9	70.2
Tmem230	Q8CIB6	Transmembrane protein 230 OS=Mus musculus OX=10090 GN=Tmem230 PE=1 SV=1	1	3	237.767	136.667	0.00340621	0.0185895	1.73976	0.798885	252.3	236.3	224.7	163.8	116.1	130.1	252.3	236.3	224.7	163.8	116.1	130.1
Tmem51	Q99LG1	Transmembrane protein 51 OS=Mus musculus OX=10090 GN=Tmem51 PE=1 SV=1	1	2	245.2	160	0.000740643	0.0141987	1.5325	0.615887	239.5	261.9	234.2	164	153.2	162.8	239.5	261.9	234.2	164	153.2	162.8
Tnfaip2	Q61333	Tumor necrosis factor alpha-induced protein 2 OS=Mus musculus OX=10090 GN=Tnfaip2 PE=1 SV=2	1	2.21	60.1667	98.7333	0.0478188	0.0436631	0.609386	-0.714573	60.6	59	60.9	81.8	111.4	103	60.6	59	60.9	81.8	111.4	103
Tor1b	Q9ER41	Torsin-1B OS=Mus musculus OX=10090 GN=Tor1b PE=1 SV=2	1	0	28.3	51.6	0.0303902	0.0359291	0.54845	-0.866569	29.8	25	30.1	44.6	65.4	44.8	29.8	25	30.1	44.6	65.4	44.8
Tpm4	Q6IRU2	Tropomyosin alpha-4 chain OS=Mus musculus OX=10090 GN=Tpm4 PE=1 SV=3	12	60.7	3420.83	2152.43	0.00067005	0.0139047	1.58929	0.668379	3370.5	3455.8	3436.2	2394.9	1948.9	2113.5	3370.5	3455.8	3436.2	2394.9	1948.9	2113.5
Trank1	Q8BV79	TPR and ankyrin repeat-containing protein 1 OS=Mus musculus OX=10090 GN=Trank1 PE=2 SV=3	1	0	17.1333	36.7333	0.0189337	0.030123	0.466425	-1.10028	15.2	16.5	19.7	29	46	35.2	15.2	16.5	19.7	29	46	35.2
Trip4	Q9QXN3	Activating signal cointegrator 1 OS=Mus musculus OX=10090 GN=Trip4 PE=1 SV=2	1	2.24	78	140.9	0.0113183	0.0252844	0.553584	-0.853126	82.8	78.3	72.9	113.6	158.8	150.3	82.8	78.3	72.9	113.6	158.8	150.3
Tssc4	Q9JHE7	Protein TSSC4 OS=Mus musculus OX=10090 GN=Tssc4 PE=1 SV=1	4	2.21	171.9	274.6	0.00619628	0.0212431	0.626001	-0.675762	161	166.9	187.8	249.9	308.9	265	161	166.9	187.8	249.9	308.9	265
Tstd3	Q9D0B5	Thiosulfate sulfurtransferase/rhodanese-like domain-containing protein 3 OS=Mus musculus OX=10090 GN=Tstd3 PE=1 SV=1	1	3.6	346.467	198.733	0.00210973	0.0171713	1.74337	0.801883	312.7	376.1	350.6	204.6	179.5	212.1	312.7	376.1	350.6	204.6	179.5	212.1
Tubb1	A2AQ07	Tubulin beta-1 chain OS=Mus musculus OX=10090 GN=Tubb1 PE=1 SV=1	1	14.63	25.7	41.3333	0.00723692	0.0219795	0.621774	-0.685537	23.9	28.4	24.8	36.4	46	41.6	23.9	28.4	24.8	36.4	46	41.6
Txn2	P97493	Thioredoxin, mitochondrial OS=Mus musculus OX=10090 GN=Txn2 PE=1 SV=1	1	2.4	246.6	116.967	0.00476172	0.0201693	2.10829	1.07608	249.9	283.6	206.3	112.9	126.2	111.8	249.9	283.6	206.3	112.9	126.2	111.8
Uba52	P62984	Ubiquitin-60S ribosomal protein L40 OS=Mus musculus OX=10090 GN=Uba52 PE=1 SV=2	1	43.31	104.033	43.9667	0.00286634	0.0181306	2.36619	1.24256	98.4	116.1	97.6	46.3	30.9	54.7	98.4	116.1	97.6	46.3	30.9	54.7
Ubiad1	Q9DC60	UbiA prenyltransferase domain-containing protein 1 OS=Mus musculus OX=10090 GN=Ubiad1 PE=2 SV=1	2	4.64	172	262.233	0.017091	0.0291486	0.655904	-0.608443	174.2	160.3	181.5	225.4	259.5	301.8	174.2	160.3	181.5	225.4	259.5	301.8
Uck2	Q99PM9	Uridine-cytidine kinase 2 OS=Mus musculus OX=10090 GN=Uck2 PE=1 SV=1	1	0	33.7667	51.5333	0.0349512	0.0378652	0.655239	-0.609906	33.5	34.4	33.4	50.7	46	57.9	33.5	34.4	33.4	50.7	46	57.9
Ugt2b17	P17717	UDP-glucuronosyltransferase 2B17 OS=Mus musculus OX=10090 GN=Ugt2b17 PE=1 SV=1	3	15.16	284.533	436.267	0.00116251	0.0153142	0.6522	-0.616613	310.2	279.7	263.7	411.9	450.6	446.3	310.2	279.7	263.7	411.9	450.6	446.3
Uimc1	Q5U5Q9	BRCA1-A complex subunit RAP80 OS=Mus musculus OX=10090 GN=Uimc1 PE=1 SV=2	1	2.15	23.0333	35.8333	0.0241736	0.0326919	0.642791	-0.637579	22	22.4	24.7	28.9	40.4	38.2	22	22.4	24.7	28.9	40.4	38.2
Unc13b	Q9Z1N9	Protein unc-13 homolog B OS=Mus musculus OX=10090 GN=Unc13b PE=1 SV=2	1	1.88	78.5	48.0667	0.0365397	0.0384655	1.63315	0.707656	74.8	96.6	64.1	43.4	50.8	50	74.8	96.6	64.1	43.4	50.8	50
Unkl	Q5FWH2	Putative E3 ubiquitin-protein ligase UNKL OS=Mus musculus OX=10090 GN=Unkl PE=2 SV=2	1	1.87	105.533	164.767	0.0317682	0.0365503	0.640502	-0.642726	104	98.7	113.9	129.3	181.2	183.8	104	98.7	113.9	129.3	181.2	183.8
Utp18	Q5SSI6	U3 small nucleolar RNA-associated protein 18 homolog OS=Mus musculus OX=10090 GN=Utp18 PE=1 SV=1	1	2.75	42	83.4333	0.00303158	0.0182858	0.503396	-0.990235	48.2	40	37.8	72.6	91.5	86.2	48.2	40	37.8	72.6	91.5	86.2
Vangl1	Q80Z96	Vang-like protein 1 OS=Mus musculus OX=10090 GN=Vangl1 PE=1 SV=2	1	2.46	130.9	197.433	0.02964	0.0355763	0.663009	-0.5929	124.2	130.8	137.7	158.7	210.4	223.2	124.2	130.8	137.7	158.7	210.4	223.2
Veph1	A1A535	Ventricular zone-expressed PH domain-containing protein 1 OS=Mus musculus OX=10090 GN=Veph1 PE=2 SV=2	1	1.74	31.7	51.0333	0.000319281	0.0115598	0.621163	-0.686957	31.1	32.5	31.5	52.8	52.5	47.8	31.1	32.5	31.5	52.8	52.5	47.8
Vwa1	Q8R2Z5	von Willebrand factor A domain-containing protein 1 OS=Mus musculus OX=10090 GN=Vwa1 PE=1 SV=1	2	4.43	148.867	273.5	0.00853328	0.0229239	0.544302	-0.87752	146	159.4	141.2	232.3	319.5	268.7	146	159.4	141.2	232.3	319.5	268.7
Wdr20	Q9D5R2	WD repeat-containing protein 20 OS=Mus musculus OX=10090 GN=Wdr20 PE=2 SV=1	2	2.19	90.2333	147.433	0.0176624	0.0294654	0.612028	-0.70833	78	88.7	104	124.5	168	149.8	78	88.7	104	124.5	168	149.8
Zgpat	Q8VDM1	Zinc finger CCCH-type with G patch domain-containing protein OS=Mus musculus OX=10090 GN=Zgpat PE=1 SV=1	2	4.19	76.1333	194.367	0.0293565	0.0354402	0.3917	-1.35218	76.2	76.5	75.7	164.8	234.3	184	76.2	76.5	75.7	164.8	234.3	184
Znf830	Q8R1N0	Zinc finger protein 830 OS=Mus musculus OX=10090 GN=Znf830 PE=1 SV=1	1	2.63	69.2	130.633	0.00109909	0.0151933	0.529727	-0.916679	63.2	70.2	74.2	117.5	136.9	137.5	63.2	70.2	74.2	117.5	136.9	137.5
	P06344	H-2 class II histocompatibility antigen, A-U beta chain OS=Mus musculus OX=10090 PE=1 SV=1	1	1.64	22.1333	35.2667	0.00148743	0.0159314	0.627599	-0.672084	20.4	22	24	32.6	36.5	36.7	20.4	22	24	32.6	36.5	36.7
	Q6DFW0	Guanine nucleotide exchange C9orf72 homolog OS=Mus musculus OX=10090 PE=1 SV=2	1	1.7	57.1	30.2333	0.00106751	0.0151285	1.88864	0.917351	54.7	55.1	61.5	34.8	27.8	28.1	54.7	55.1	61.5	34.8	27.8	28.1
	Q9D9H8	UPF0565 protein C2orf69 homolog OS=Mus musculus OX=10090 PE=2 SV=3	1	2.65	241.567	153.4	0.00643096	0.021381	1.57475	0.655123	234.3	268.6	221.8	157	135.5	167.7	234.3	268.6	221.8	157	135.5	167.7
