# Supplementary material for: Multi-Omics Analyses Reveal the Mechanisms of Early Stage Kidney Toxicity by Diquat
Source: Toxics. 2023 Feb 16;11(2):184. doi: 10.3390/toxics11020184 (PMC9966843; doi:10.3390/toxics11020184)
Supplement: Supplementary file 1 [file toxics-11-00184-s001.zip › Table S3.xlsx]

## Sheet: Sheet1
gene name
Cbr1
Alox15
Acot3
Cyp4a10
Acsf2
Acot2
Hacl1
Acaa1b
Eci1
Cyp4a12b
Acot8
Acaa2
Cyp4a31
Prxl2b
Hacd1
Acox2
Ehhadh
Slc25a20
Acsl1
Cpt2
Decr2
Acox1
