# Supplementary material for: Multi-Omics Analyses Reveal the Mechanisms of Early Stage Kidney Toxicity by Diquat
Source: Toxics. 2023 Feb 16;11(2):184. doi: 10.3390/toxics11020184 (PMC9966843; doi:10.3390/toxics11020184)
Supplement: Supplementary file 1 [file toxics-11-00184-s001.zip › Table S4.xlsx]

## Sheet: Sheet1
id	MS2 name	MS2 score	level	rt	mz	type	MEAN Treated	MEAN Control	VIP	P-VALUE	Q-VALUE	FOLD CHANGE	LOG_FOLDCHANGE
112	Leucinic acid	0.930571	B(ii)	117.796	131.071	forward	1.0242	0.081213	1.64661	2.17101e-05	0.000262138	12.6112	3.65664
271	(R)-3-Hydroxybutyric acid	0.515337	B(iii)	179.361	103.04	forward	67.7742	10.7629	2.02645	0.000892288	0.00424133	6.29701	2.65467
175	3-Hydroxymethylglutaric acid	0.824057	B(ii)	368.955	161.045	forward	1.49189	0.239218	1.7268	0.00892556	0.0229151	6.23654	2.64075
32	gamma-Aminobutyric acid	0.993846	B(ii)	332.228	102.056	forward	0.189277	0.0371471	2.15567	0.000158278	0.0011846	5.09534	2.34918
10	Alpha-Linolenic acid	0.999842	B(ii)	32.3929	277.217	forward	5.15479	1.13691	1.39507	0.0014156	0.00596864	4.53404	2.1808
280	(2E)-3-(2-hydroxyphenyl)-1-(4-methoxyphenyl)prop-2-en-1-one	0.464995	B(iii)	450.919	253.086	forward	0.0546863	0.0141497	2.17123	2.1249e-06	4.63413e-05	3.86482	1.9504
198	4-Acetylbutyrate	0.750552	B(iii)	72.459	129.056	forward	0.0963963	0.029585	1.08306	0.00870486	0.02251	3.25828	1.70411
125	Hypogeic acid	0.91373	B(ii)	86.8633	253.217	forward	0.13377	0.0420276	1.61403	0.024027	0.0470764	3.1829	1.67034
97	3-Hydroxybutyric acid	0.942967	B(ii)	316.922	103.04	forward	0.0731674	0.0232099	1.92416	0.00158744	0.00650376	3.15242	1.65646
4	Palmitoleic acid	0.99997	B(ii)	32.3636	253.217	forward	11.2826	3.91687	1.74131	0.00430655	0.0133824	2.88051	1.52632
40	Eicosapentaenoic acid	0.989629	B(ii)	31.7752	301.216	forward	7.55857	2.66989	2.05057	0.000402397	0.00238271	2.83104	1.50133
5	10E,12Z-Octadecadienoic acid	0.999948	B(ii)	32.0806	279.232	forward	66.2007	23.8741	1.89181	0.000565826	0.00306338	2.7729	1.4714
13	Linoleic acid	0.998965	B(ii)	57.4856	279.232	forward	0.476697	0.179815	1.71792	0.00137611	0.00584292	2.65104	1.40656
52	Oleic acid	0.977998	B(ii)	31.7309	281.248	forward	50.5443	21.4206	1.61222	0.00567581	0.0163512	2.35961	1.23855
91	AICA-riboside	0.948744	B(ii)	201.84	257.089	forward	0.150615	0.0643828	1.33884	0.0193516	0.0404464	2.33937	1.22612
81	Isobutyrylglycine	0.956529	B(ii)	229.716	144.066	forward	2.77859	1.21038	2.00823	7.44159e-05	0.00067449	2.29564	1.19889
33	p-Anisic acid	0.992775	B(ii)	44.1311	151.04	forward	0.0976732	0.0438496	1.50218	0.00174375	0.00696488	2.22746	1.1554
122	5-Aminolevulinic acid	0.917658	B(ii)	388.208	130.051	forward	0.027973	0.0129453	1.7722	0.00402088	0.0127559	2.16086	1.11161
225	Oleoyl glycine	0.695774	B(iii)	61.9307	338.27	forward	0.0707406	0.0328574	1.73776	0.00205459	0.00786187	2.15295	1.10632
6	12-Methyltridecanoic acid	0.999931	B(ii)	32.7366	227.201	forward	3.36228	1.57356	1.78734	0.000860253	0.00412436	2.13673	1.0954
34	Myristoleic acid	0.992696	B(ii)	32.5004	225.186	forward	1.29783	0.657405	1.66134	0.00311533	0.0106336	1.97417	0.981244
150	Creatinine	0.857241	B(ii)	356.322	112.052	forward	0.0713193	0.0378567	1.98554	2.58378e-07	1.05019e-05	1.88393	0.913745
16	Beta-Guanidinopropionic acid	0.998473	B(ii)	355.581	130.062	forward	1.43782	0.776003	2.12656	4.15313e-09	7.17759e-07	1.85285	0.889748
170	N-Acetylleucine	0.829215	B(ii)	176.751	172.098	forward	10.4895	6.07776	1.72059	0.000203612	0.00142555	1.72588	0.787329
196	N-Acetylglutamic acid	0.760665	B(iii)	383.173	188.056	forward	0.36048	0.210052	1.41604	0.00418676	0.0131225	1.71614	0.779171
24	Ethyl oleate	0.99652	B(ii)	31.194	309.279	forward	3.90314	2.28207	1.30913	0.0267382	0.0507174	1.71035	0.774289
191	Isovalerylglycine	0.778631	B(iii)	198.906	158.082	forward	2.18871	1.28048	1.62994	0.00335433	0.0112137	1.70928	0.773392
253	D-Glucurono-6,3-lactone	0.601739	B(iii)	28.4476	175.024	forward	0.381375	0.230329	1.37399	0.0137676	0.0315192	1.65579	0.727517
214	Malonic acid	0.713185	B(iii)	165.627	103.004	forward	0.472105	0.292677	1.6319	0.00335754	0.0112213	1.61306	0.6898
144	Acetylglycine	0.86864	B(ii)	300.756	116.035	forward	0.412412	0.284321	1.67562	0.000211504	0.00146896	1.45052	0.536566
281	Stachyose	0.456804	B(iii)	507.389	665.213	forward	0.00949719	0.00672987	1.10233	0.0399537	0.067438	1.4112	0.496921
11	Palmitic acid	0.999764	B(ii)	32.3535	255.232	forward	41.8034	29.7049	1.60804	0.00350536	0.0115712	1.40729	0.492918
264	3-Methylxanthine	0.543823	B(iii)	369.753	165.04	forward	0.143984	0.108449	1.38352	0.00325945	0.0109863	1.32766	0.408883
177	2-Keto-3-deoxy-D-gluconic acid	0.818043	B(ii)	352.139	177.04	forward	0.223005	0.171306	1.03787	0.0410012	0.0686758	1.30179	0.3805
49	D-Xylose	0.979797	B(ii)	114.451	149.045	forward	0.225105	0.174765	1.55526	0.00340085	0.0113238	1.28804	0.36518
201	D-Sedoheptulose 7-phosphate	0.746743	B(iii)	499.775	289.033	forward	0.621471	0.486021	1.07166	0.0375076	0.0644715	1.27869	0.354669
153	N-Acetylhistidine	0.852318	B(ii)	355.581	196.073	forward	0.207	0.167359	1.14829	0.0245952	0.0478475	1.23686	0.306684
8	D-Alanine	0.999865	B(ii)	354.186	88.0403	forward	6.38724	5.21777	1.06824	0.0387803	0.0660283	1.22413	0.29176
115	Citramalic acid	0.925335	B(ii)	355.582	147.03	forward	0.0318109	0.0259978	1.09454	0.0374195	0.0643626	1.2236	0.291128
181	2-Oxovaleric acid	0.810086	B(ii)	401.982	115.04	forward	0.134345	0.121892	1.11478	0.0312515	0.056575	1.10217	0.140344
105	Succinic acid semialdehyde	0.937258	B(ii)	190.116	101.024	forward	3.95982	4.50124	1.16833	0.039985	0.0674752	0.879717	-0.184888
21	Taurine	0.996887	B(ii)	369.733	124.007	forward	0.0830967	0.100268	1.09624	0.0255791	0.0491832	0.828746	-0.270997
25	Pyroglutamic acid	0.996278	B(ii)	302.837	128.035	forward	0.316644	0.384962	1.26116	0.0230504	0.045725	0.822534	-0.281853
185	Cytidine monophosphate N-acetylneuraminic acid	0.801447	B(ii)	485.772	613.141	forward	0.069405	0.0843944	1.32476	0.00380396	0.0122688	0.822388	-0.282108
79	Guanosine	0.957925	B(ii)	272.613	282.084	forward	2.72258	3.41903	1.22575	0.0106839	0.0262086	0.796302	-0.328612
73	D-Glutamine	0.961161	B(ii)	396.188	145.062	forward	0.799851	1.00805	1.23827	0.0235286	0.0463909	0.793467	-0.333757
227	1H-Indole-2,3-dione	0.690086	B(iii)	42.9507	146.025	forward	0.159497	0.20303	1.2687	0.00748379	0.0201582	0.785584	-0.348162
161	Deoxyinosine	0.836465	B(ii)	176.732	251.079	forward	0.350719	0.451099	1.02997	0.0261268	0.0499134	0.777478	-0.363126
151	Succinic anhydride	0.855946	B(ii)	51.4242	99.0087	forward	1.19491	1.54125	1.16696	0.00826472	0.0216842	0.775282	-0.367208
183	Melezitose	0.807865	B(ii)	455.249	503.161	forward	0.00759432	0.00993135	1.59374	0.00178612	0.00708591	0.764681	-0.387069
167	N-Formyl-L-methionine	0.830944	B(ii)	198.952	176.039	forward	0.0936617	0.124135	1.42689	0.00316869	0.0107652	0.754515	-0.406379
30	Acrylic acid	0.994128	B(ii)	390.581	71.0138	forward	0.249273	0.332194	1.0756	0.0284846	0.0529943	0.750385	-0.414297
64	Beta-D-Galactose	0.970256	B(ii)	311.516	179.056	forward	3.54499	4.73532	1.22084	0.0230392	0.0457093	0.748626	-0.417682
110	Carnosine	0.93286	B(ii)	468.597	225.099	forward	0.0409848	0.0549928	1.36917	0.00582671	0.0166646	0.745276	-0.424153
202	NAD	0.740494	B(iii)	479.659	662.102	forward	0.0228544	0.0307935	1.22175	0.042889	0.0708595	0.742184	-0.430152
224	1-Deoxy-D-xylulose 5-phosphate	0.697502	B(iii)	169.633	213.017	forward	5.58445	7.54687	1.38156	0.0190815	0.0400468	0.739969	-0.434464
231	Ethylmalonic acid	0.678302	B(iii)	55.2957	131.035	forward	0.526855	0.721614	1.57285	0.000224294	0.00153785	0.730107	-0.45382
269	Carboxytolbutamide	0.524939	B(iii)	288.292	299.073	forward	0.174281	0.242294	1.34291	0.01132	0.0273654	0.719296	-0.475343
199	N-Acetyl-L-methionine	0.749111	B(iii)	202.48	190.054	forward	3.29016	4.58524	1.06659	0.0224529	0.0448814	0.717554	-0.478841
254	Dihydrojasmonic acid	0.601197	B(iii)	48.7535	211.134	forward	0.0472939	0.0660903	1.10377	0.0130185	0.0302955	0.715596	-0.482782
152	Cysteine-S-sulfate	0.854031	B(ii)	322.392	199.969	forward	0.0295777	0.0421212	1.12501	0.0117559	0.0281388	0.702204	-0.510038
77	Quinic acid	0.959389	B(ii)	330.838	191.056	forward	0.0871822	0.128329	1.10412	0.025334	0.0488533	0.679367	-0.557737
26	Maleic acid	0.996076	B(ii)	390.39	115.004	forward	1.34824	1.99336	1.15747	0.0135315	0.0311378	0.676364	-0.564127
20	Adenine	0.996995	B(ii)	155.218	134.047	forward	2.81777	4.19021	1.61383	0.000714475	0.00360308	0.672466	-0.572467
247	Urocanic acid	0.619828	B(iii)	191.739	137.035	forward	0.0138876	0.0209383	1.59731	7.36427e-05	0.000668964	0.663266	-0.592341
117	S-Adenosylhomocysteine	0.923821	B(ii)	398.96	383.114	forward	0.515658	0.782677	1.4362	0.000685068	0.00350226	0.658839	-0.602002
213	3,7-Dimethyluric acid	0.716167	B(iii)	483.794	195.051	forward	0.419111	0.640145	1.46478	0.00492787	0.0147355	0.654713	-0.611066
27	Nicotinamide riboside	0.995436	B(ii)	330.847	253.083	forward	0.194773	0.2977	1.13378	0.0199593	0.041338	0.65426	-0.612064
229	N2-gamma-Glutamylglutamine	0.683078	B(iii)	464.386	274.104	forward	0.0712688	0.110257	1.3491	0.00655401	0.0182318	0.64639	-0.629524
180	D-Glucuronic acid	0.813463	B(ii)	416.459	193.035	forward	1.25943	1.9578	1.52654	0.000747067	0.00371167	0.643288	-0.636462
178	Guanine	0.816677	B(ii)	237.022	150.042	forward	0.0603695	0.0944566	1.30192	0.0146441	0.0330114	0.639124	-0.645833
165	Fexofenadine	0.833929	B(ii)	194.34	500.277	forward	0.113458	0.17878	1.25999	0.007665	0.0205195	0.634623	-0.656028
168	Gluconic acid	0.830276	B(ii)	423.636	195.051	forward	3.20575	5.23454	1.53433	0.0018233	0.00719487	0.612424	-0.707398
44	Xanthosine	0.982918	B(ii)	310.822	283.068	forward	0.137861	0.226991	1.40365	0.00262162	0.0093796	0.607339	-0.719426
56	Mesylate	0.976975	B(ii)	103.735	94.9807	forward	0.667898	1.15112	1.7759	0.00174638	0.00697245	0.580213	-0.785345
188	N-Acetylglutamine	0.796439	B(iii)	332.202	187.072	forward	0.0831085	0.143972	1.75156	0.000175237	0.00127751	0.577256	-0.792717
60	Uric acid	0.974256	B(ii)	340.127	167.021	forward	0.111336	0.194518	1.49108	0.00116712	0.00518838	0.572368	-0.804984
84	Riboflavin	0.955232	B(ii)	224.391	375.131	forward	0.0415241	0.073612	1.79344	6.00126e-06	0.000103556	0.564094	-0.825992
107	3-Hydroxycapric acid	0.935939	B(ii)	50.7187	187.133	forward	0.200116	0.369172	1.68427	0.000143779	0.00110394	0.542066	-0.883458
258	Maltitol	0.564246	B(iii)	418.715	343.124	forward	0.0130178	0.0265343	1.6321	0.00980783	0.0245584	0.4906	-1.02738
51	4-Hydroxyproline	0.978116	B(ii)	352.134	130.051	forward	0.2392	0.521614	1.74451	2.50904e-05	0.000290988	0.458578	-1.12476
62	Guanidoacetic acid	0.972985	B(ii)	360.586	116.046	forward	0.0889106	0.220676	1.75367	4.32886e-05	0.000441464	0.402902	-1.3115
285	N-Acetyl-L-phenylalanine	0.415241	B(iii)	174.741	206.082	forward	0.0711325	0.17833	1.41834	0.00969733	0.0243455	0.398882	-1.32596
176	beta-Alanine	0.820225	B(ii)	318.953	88.0403	forward	0.0374959	0.0950864	2.05761	9.49129e-06	0.000142531	0.394334	-1.34251
200	2-Furoic acid	0.747932	B(iii)	51.4134	111.009	forward	0.216274	0.552814	2.05118	2.46188e-08	1.97447e-06	0.391223	-1.35394
236	Caprylic acid	0.661368	B(iii)	109.79	143.108	forward	0.14837	0.424987	1.76694	0.000329477	0.0020439	0.349117	-1.51822
58	Hypotaurine	0.975154	B(ii)	345.729	108.013	forward	0.117103	0.503903	1.87127	0.00162224	0.00660845	0.232392	-2.10537
80	Phenylacetylglycine	0.957467	B(ii)	184.024	192.067	forward	0.645872	2.84027	2.08575	0.00014427	0.00110674	0.227398	-2.13671
245	Adipic acid	0.63564	B(iii)	132.913	145.051	forward	0.0571408	0.255355	1.7556	0.00214699	0.00811833	0.22377	-2.15991
190	Traumatic acid	0.781097	B(iii)	42.2745	227.128	forward	0.0146221	0.079239	1.60058	0.0499557	0.0791412	0.184531	-2.43806
39	Indoxyl sulfate	0.990074	B(ii)	25.8062	212.002	forward	1.52512	13.5415	1.95125	2.83273e-05	0.000320303	0.112626	-3.15039
63	Tetradecanedioic acid	0.970373	B(ii)	49.3969	257.176	forward	0.273412	2.48404	2.11962	0.00021411	0.00148314	0.110068	-3.18354
45	Chenodeoxycholic acid	0.981623	B(ii)	55.7605	391.284	forward	0.000421972	0.0330894	1.94898	0.0418502	0.0696653	0.0127525	-6.29308
279	p-Cresol sulfate	0.47302	B(iii)	23.15	187.007	forward	0.182038	14.7439	2.21456	1.61886e-06	3.76936e-05	0.0123466	-6.33974
162	5-Methoxyindoleacetate	0.835755	B(ii)	185.19	204.066	forward	6.81388e-05	0.525948	2.24004	0.0141159	0.0321143	0.000129554	-12.9142
249	Hippuric acid	0.618103	B(iii)	193.004	178.051	forward	6.81388e-05	0.725757	2.2349	0.0222906	0.0446501	9.38866e-05	-13.3787
